# Supplementary material for: Snakebite patterns in rural Sri Lanka and their implications for preventive measures
Source: PLoS Negl Trop Dis. 2026 Mar 9;20(3):e0014092. doi: 10.1371/journal.pntd.0014092 (PMC12991362; doi:10.1371/journal.pntd.0014092)
Supplement: S1 Appendix — (ZIP) [file pntd.0014092.s009.zip › Data.xlsx]

## Sheet: Sheet1
Gender	BitePlace	Activity	Time of Bite	SiteOfBite	Snake
Male	Paddy field	Harvesting	18:00:00	R/Fourth toe	RV
Male	Paddy field	Irrigating the farmland	15:30:00	L/second toe	HNV
Male	Home garden	Walking	08:30:00	L/ Foot plantar aspect	HNV
Male	Forest	Feeding buffalos	19:00:00	L/ Leg ???	UI
Female	Paddy field	Feeding Buffalo	18:30:00	R/ foot (Medial)	RV
Male	Paddy field	Harvesting	17:30:00	L/ Foot	HNV
Male	Inside the house	Sleeping	23:00:00	R/ arm	UI
Male	Main Road	Riding Motor Bike	20:00:00	L/ ankle	UI
Male	Road	Walking	19:30:00	L/ Foot	UI
Male	Paddy field	Farming	16:30:00	L/ Foot (Medial side)	UI
Female	Home garden	Walking	18:00:00	R/ foot	UI
Male	Main Road	Walking	19:00:00	R/ foot dorsum	HNV
Female	Gravel road	Walking	19:30:00	R/ foot	UI
Female	Home garden	Walking	18:30:00	L/ Foot (Medial malleolus)	UI
Male	Garden	Walking	04:45:00	R/ foot	UI
Female	Garden	Walking	09:30:00	R/ foot (medial)	UI
Male	Home		18:00:00	L/ Foot	UI
Male	Home garden	Cleaning the garden	08:00:00	R/ hand	RV
Female	Home (near the tap)	Taking the water bucket	20:00:00	L/ foot dorsum (big toe ?)	UI
Male	Home garden	Walking	18:00:00	L/ Foot	UI
Male	Paddy field	While preparing boundaries	16:30:00	R/ foot	UI
Male	Water tank	Bathing	19:30:00	L/ Foot ??	UI
Male	Paddy field	Sleeping	02:00:00	??	UI
Female	Garden	Walking	10:45:00	R/ foot	UI
Male	Paddy field	Walking	03:30:00	R/ foot	HNV
Male	Home garden	Walking	23:00:00	R/ foot	UI
Female	Home Verenda	Walking	23:00:00	R/heel	Non-V
Female	Garden	Collecting Garbage	09:30:00	R/ hand	HNV
Male	Paddy field	cleaning	12:00:00	L/ foot dorsum ( lateral )	UI
Male	Tank	Bathing	18:30:00	L/ Foot	HNV
Male	Paddy field	Irrigating the farmland	20:30:00	L/ S Foot	UI
Female	Home	Switch on the plug point	10:30:00	R/LITTLE FINGER	Non-V
Male	Home/garden	Sleeping on the ground	02:30:00		IK
Female	Home garden	Cleaning	13:00:00	R/S Ring finger	HNV
Female	Near the Tap	Looked for the reason for dog's barking	20:00:00	R/ foot	RV
Male	Paddy field	Securing the paddy field from elephants	01:15:00	L/ foot dorsum	UI
Male	Paddy field	Harvesting	12:30:00	L/ Foot	UI
Female	Home garden	Walking	00:10:00	R/ foot	Non-V
Male	Chena		15:00:00	L/ Foot	HNV
Male	Garden		13:20:00	L/ hand dorsum	HNV
Female	Lake	Bathing	14:00:00	L/ Leg (Posterior)	UI
Female	Chena	Accompaning cows	14:30:00	L/ ankle (Posterior)	RV
Female	Kitchen	Collecting fire wood	03:00:00	R/LITTLE FINGER	HNV
Male	Garden	Cleaning	17:00:00	R/3rd toe	HNV
Female	Garden		19:00:00	R/ Leg	Non-V
Male	Near Tap	Taking water	19:15:00	R/ foot	UI
Female	Home garden	Cleaning	15:30:00	R/ foot	HNV
Male	Home	Sleeping	02:00:00	R / Arm(Antero-lateral aspect)	IK
Male	Mill	While taking bags to store whea	11:30:00	L/middle finger	Non-V
Male	Inside the house	Sleeping	22:30:00	R/Knee	Non-V
Female	Home	Walking	17:15:00	L/ big toe	Non-V
Male	Garden	Crossing fence	21:20:00	L/ S Foot (medial)	HNV
Male	Home garden	Cleaning	14:00:00	R/ big toe	RV
Male	Chena	Cleaning	14:45:00	R/ foot	UI
Female	Home	Sleeping	05:30:00	L/Arm	UI
Female	Gravel road	Walking	20:00:00	R/ big toe	UI
Female	Chena	Harvesting	15:00:00	L/Hand dorsum	RV
Male	Inside the house	Changing position of the water bucket	14:00:00	R/S MIDDLE FINGER	HNV
Female	Home garden	Walking	19:30:00	R/ foot	RV
Male	Garden	Cleaning	19:00:00	L/ Foot	HNV
Female	Garden	Walking	05:30:00	R/ foot	HNV
Male	Chena	Irrigating the farmland	19:00:00	L/ big toe	RV
Female	Chena	Agricultural activities	16:00:00	L/ Foot (lateral)	RV
Female	Front Yard	Closing Gate	21:30:00	L/ Foot (Medial)	UI
Female	Back Yard	Taking firewoods	19:00:00	L/ hand	HNV
Male	Home	Walking	19:45:00	R/ foot (lateral)	RV
Male	Paddy field	Working	20:30:00	R/ foot dorsum	HNV
Male	Near Well	Washing Face	21:15:00	R/ Leg (Lower medial)	HNV
Male	Gadol Poranuwa	Keeping hand on it	18:30:00	forearm	HNV
Male	Well	Repairing Motor	20:30:00	L/ ankle	UI
Male			00:00:00		HNV
Male	Home garden ( near well )	Walking	19:30:00	R/ foot dorsum	RV
Female	Chillie bed near home	Plucking chillies	16:20:00	R/second & third toe	RV
Female	Gravel road	Walking	19:15:00	R/ foot	HNV
Female	Gravel road	Walking	19:15:00	R/ foot medial side	RV
Female	Home garden	Cleaning	16:30:00	R/ foot	RV
Male	Farm	Taking water	12:20:00	R/ hand	RV
Female	Road	Walking (after having a bath)	18:00:00	R/ankle	RV
Male	Home	Sleeping	22:30:00	R/ hand (4th web space)	HNV
Female	Home garden	Plucking mangoes	11:00:00	R/ankle	UI
Female	Road near the tank	Walking	14:30:00	L/ Foot	HNV
Male	Gravel road	Walking	19:30:00	L/S foot 4th toe	UI
Female	Home garden	Walking	13:45:00	L/5th toe ?	HNV
Male	Paddy field	When burning remnants of the harvest	14:30:00	L/heel ??	HNV
Male	Chena	Agricultural Work	17:30:00	L/ Foot ?	HNV
Female	Home garden	Cleaning	17:30:00	L/second toe	RV
Female	Garden		20:00:00	R/S MIDDLE FINGER	HNV
Female	Outside the house	Taking a bottle from the harth	19:00:00	L/ Foot Sole	HNV
Female	Paddy field	Ground preparation in the farmland	07:00:00	L/ Foot below medial malleolus	UI
Female	Garden	Walking	06:00:00	R/ 5th toe	HNV
Male	Lake	Laying fish nets	23:00:00	L/ Foot (medial aspect)	HNV
Male	Stone lake	Agricultural Work	12:00:00	L/ big toe	HNV
Male	Main Road	Walking	20:00:00	L/ Foot ?	HNV
Female	Home garden	Going to fetch water	19:00:00	L/ foot dorsum	UI
Female	Home	Opening the water Bucket	09:00:00	L/S Forearm (Just above the wrist)	HNV
Female	Home (Near the wood store)	Fetching some firewoods from the bunddle	19:00:00	R/ hand	HNV
Male	Paddy field	Going to fetch a woodapple tree for Ground preparation in the farmland	16:00:00	R/ foot	HNV
Female	Compound	Going to take clothes from the hangers outside	18:20:00	L/ big toe	RV
Male	Mihinthale Camp	Sitting on the bed	19:00:00	L/ Foot ?	HNV
Female	Road	Walking	18:45:00	R/ foot	HNV
Male	Home (compound)	Walking	20:00:00	L/ Foot	UI
Female	Kitchen	Cooking	20:00:00	L/ foot	UI
Male	Home garden	Cutting branches of a cashew tree	21:00:00	L/ Foot	UI
Male	Paddy field		11:00:00	L/ foot dorsum	RV
Male	Home garden	Loading firewoods to tractor	13:00:00	R/ hand dorsal surface below little finger	HNV
Male	Paddy field		14:00:00	L/ Foot medial side	UI
Male	Boarding House	Walking	19:00:00	R/ foot	UI
Male	Paddy field		19:30:00	R/3rd toe	RV
Male	Home garden	Walking	22:00:00	L/4th toe	UI
Male	Vegetable Field	Spraying agrochemicals	15:15:00	L/ Foot	RV
Male	On Bed ???	Sleeping	00:00:00	No specific site	IK
Male	Chena	Ground preparation in the farmland	11:00:00	L/ foot dorsum	UI
Male	Paddy field	Spraying Agrochemicals	11:30:00	L/S ankle	RV
Male	Paddy field	Making boundaries of the paddy field	14:00:00	L/heel	UI
Male	Road	Walking	18:30:00	L/ big toe	HNV
Female	Home	Shaking the mat to shelving the roof	07:00:00	R/ foot dorsum ( proximal to big toe)	HNV
Female	Home garden	Cleaning the garden	09:00:00	R index finger	UI
Male	University garden	Walking	19:00:00	L/ Foot	UI
Male	Home garden		18:30:00	L/ Foot	UI
Male	Road	Walking	23:00:00	L / 2nd & 3rd Toe	UI
Male	Paddy field	Ground preparation in the farmland	09:30:00	L/ foot dorsum	RV
Female	Garden		17:30:00	L/ thumb	UI
Female	Vegetable bed	Plucking vegetables	17:00:00	L/S foot 3rd toe	UI
Male	Main Road	Walking	19:15:00	L/ foot dorsum	RV
Female	Home garden	While mammatying the bushes	07:45:00	L/ foot dorsum	RV
Male	Paddy field	Walking	15:30:00	L/ Leg	RV
Male	Near fence	Go through the fence	18:30:00	R/ big toe	UI
Male	Paddy field	Irrigating the farmland	20:00:00	R/ foot dorsum	UI
Male	Home	Sleeping	01:40:00	L/ hand dorsal surface	UI
Male	Compound		19:30:00	L/ foot dorsum	RV
Female	Home	Sleeping	03:00:00	L/ foot dorsum	UI
Male	Police station	Working at a construction site	13:30:00	L/ foot dorsum	UI
Female	Home garden	Agricultural work	14:30:00	L/ foot dorsum	HNV
Male	Cort Yard	Walking	19:30:00	L/ Foot (medial side)	HNV
Male	Paddy field		11:00:00	L/ Foot	UI
Male	Tank bunt	Walking	16:30:00	L/S ankle	RV
Female	Home garden	Walking	18:30:00	L/ Foot	RV
Female	Home garden	Walking	20:00:00	L/ Foot	HNV
Female	Chena	Working	11:30:00	R/ foot ??	RV
Female	Garden	Cleaning	17:30:00	R/S MIDDLE FINGER	UI
Male	Garden	Cleaning	18:30:00	R/ foot medial side	UI
Female	Home garden	Walking	05:30:00	L/ Foot	HNV
Male	Chena	Agricultural activities	08:00:00	L / 3rd Toe Dorsum	UI
Female	Chena	Agricultural Work	10:00:00	L/second toe	RV
Male	Chena	Walking	19:30:00	R/ foot (lateral side)	UI
Male	Paddy field		08:00:00	big toe	Non-V
Female	Home garden		05:30:00	L/ Foot	HNV
Male	Chena "Pala"	Sleeping	01:00:00	L / shoulder (Anterior)	IK
Male	Floor	Sleeping	02:00:00		IK
Female	Paddy field	Niyara Rahinawa	09:00:00	R/ foot	UI
Male	Paddy field	Walking	22:00:00	R/3rd toe	UI
Male	Inside the house	Sleeping	23:30:00	R/Knee	UI
Male	Home	Walking	05:00:00	L/2nd toe	UI
Male	Home garden	Cleaning	07:30:00	big toe	HNV
Male	Tank bunt	Walking	14:30:00	R/ 5th toe	RV
Female	Tank	Walking	15:30:00	L/ Leg	RV
Female	Paddy field	Cleaning	13:00:00	R/ foot dorsum (over 5th toe ??)	RV
Female	Gravel road	Walking	18:00:00	L/ Foot ???	HNV
Male	Garden	Agricultural work	11:30:00	L/ Foot	UI
Male	Paddy field	Agricultural work	18:00:00	R/index finger	UI
Male	Paddy field	Walking	18:30:00	R/ foot dorsum	HNV
Male	Gravel road	Walking	20:30:00		UI
Male	Paddy field		19:00:00	L/ Foot	RV
Female	Home garden	Washing face	19:30:00		Non-V
Female	Close to the Well	Taking water from the well	19:00:00	R/ foot sole	HNV
Female	Home	remove coconut branches	15:00:00	R/S MIDDLE FINGER	HNV
Male	Home	Cleaning the backyard	11:30:00	R/ 5th toe	UI
Female	Home	Cleaning	05:40:00	L/ Leg lateral	UI
Female	Road	Walking to home after a bath	18:30:00	Back	CBR
Male	Paddy field	Cleaning	10:00:00	R/ foot	RV
Female	Inside the house (Bed)	Sleeping		Abdomen	UI
Female	Chena	Cultivating	10:00:00	R/second toe	RV
Male	Paddy field		10:00:00	L/ Foot lateral malleolus	UI
Male	Chena	Walking	10:30:00	L/ Foot medial side	UI
Male	Paddy field		14:30:00	R/ foot dorsum	UI
Male	Paddy field	Ground preparation in the farmland	15:00:00	R/ foot plantar aspect	RV
Male				L/ Foot	UI
Male	Home	Walking	22:00:00	R/ foot	UI
Female	Inside the house	Walking	23:00:00	R/ 5th toe	Non-V
Male	Paddy field	Ground preparation in the farmland	09:30:00	L/ Foot ?	RV
Male	Garden		07:00:00	R/Arm	HNV
Male	Home garden		20:00:00	R/ foot	Non-V
Male	Tank (in water)	Bathing	17:45:00	L/ Leg (calf)	UI
Male	Paddy field	Ground preparation in the farmland	10:00:00	R/ foot	UI
Male	Paddy field		16:00:00	L/ Foot	HNV
Male	Paddy field	Weeding the farmland	11:00:00	L/ Foot	UI
Male	Paddy field	Ground preparation in the farmland	13:00:00	R/ foot	RV
Male	Home	Opening the door	06:00:00	R/S MIDDLE FINGER	Non-V
Male	Tank		17:00:00	R/ ring finger	UI
Male	Paddy field		19:30:00	R/ 5th toe	UI
Female	Home garden	Cleaning	15:15:00	R/ foot	UI
Male	Gravel road	Walking	19:30:00	L/ Foot	UI
Male	Paddy field	working	10:30:00	L/ Foot	UI
Male			13:00:00	L/ foot	RV
Male	Chena		10:00:00		UI
Male	Paddy field	Working in the Paddy field	18:00:00	R/ foot near lateral malleolus	UI
Female	Kitchen	Picking up firewoods	10:00:00	R/S Ring finger	HNV
Male	Play Ground	Cleaning the ground	09:30:00	R/ Leg	RV
Female	Home garden	Walking	08:00:00	R/foot just above the lateral malleolus	RV
Male	Chena	Walking	12:00:00	L/ foot dorsum	RV
Male	Banana Field	Walking	10:00:00	L/ Foot (Medial)	UI
Female	Home garden	Walking	08:30:00	L/second toe	UI
Male	Shop	Cleaning Racks	10:30:00	R/ thumb	CBR
Male	Chena	Ground preparation in the farmland	12:15:00	R/ forearm ulnar aspect	Non-V
Female	Play Ground	Cleaning the Play Ground	15:20:00	L/ Foot lateral aspect	UI
Male	Chena	Walking	10:15:00	R/ Leg	RV
Male	Paddy field	Weeding the farmland	19:30:00	L/S ankle	RV
Male	Chena	Sleeping (in 'PALA')	20:30:00	R/ forearm	UI
Male	Home garden	Walking	16:00:00	R/ foot lateral aspect	UI
Male	Shop	Trying to open a bag	16:00:00	R/S Ring finger	HNV
Female	Chena	Walking	17:45:00	L/ Foot lateral aspect	RV
Male			09:30:00	R/second toe	UI
Female	Garden	Sweeping the Garden	11:30:00	R / foot dorsum (Lateral)	HNV
Male	At work place	Working	15:15:00	L/ big toe	HNV
Male	Paddy field	Walking	12:00:00	L/ foot dorsum	HNV
Male	Chena		20:20:00	R/second toe & third toe	RV
Female	Home garden	Standing	20:20:00	L/ Leg (Posterior)	UI
Male	Home	handling some onion	18:30:00	R/S MIDDLE FINGER	HNV
Female	Home garden	Cleaning	22:30:00	R index finger	UI
Male	Home	Opening the door	21:30:00	L/ big toe dorsum	RV
Female	Home garden	Urinating	22:30:00	R/ big toe	HNV
Female	Yard	Lightning the lamp	19:30:00	L/ Foot ?	UI
Female	Road	Walking	09:00:00	L/ Foot (Medial side)	UI
Female	Garden	Cleaning	16:30:00	L/ Foot	HNV
Male	Garden	Cleaning	18:30:00	L/ ring & R/ middle fingers	HNV
Male	Near cannel	Walking	11:15:00	R/ foot	UI
Male	Forest	Cutting a tree	16:00:00	L/S Forearm	HNV
Female	Garden	Collecting firewoods	09:45:00	R/ foot	HNV
Male	Play Ground	Playing	18:30:00	R/ foot below the medial malleolus	RV
Male	Back yard	Walking	18:30:00	L/ Foot	UI
Female	Paddy field	Walking	20:15:00	R/ foot	UI
Female	Behind the house	Walking	10:00:00	R/ foot	UI
Female	Paddy field	Walking	10:30:00	L/S foot 4th toe	HNV
Female	Home garden	Walking	12:00:00	L/ foot dorsum	RV
Male	Chena	Harvesting	14:00:00	L/ Foot below lateral malleolus	RV
Male	Paddy field	Harvesting	16:00:00	R/ foot	UI
Female	Home garden	Holding a branch of tree	08:00:00	R/ thumb (Base)	HNV
Male	School Ground	Cleaning the Play Ground	21:00:00	R wrist joint dorsum	UI
Male	Tank	Walking	12:00:00	L/ Foot medial aspect	RV
Male	Home garden	Trying to plck some medical plant	15:00:00	R/ hand (3rd & 4th web space)	CBR
Male	Home garden	Harvesting	16:00:00	L/ foot dorsum base of the big toe	RV
Male	Chena	Harvesting	18:30:00	R/ foot over lateral malleolus	RV
Male	Home garden	Walking	19:30:00	R/3rd toe	UI
Male	Home garden	Walking	13:30:00	R/Heel	Non-V
Female	Paddy field	Walking	13:30:00	R/ foot	RV
Male	Home garden	Walking	12:15:00	L/ Foot lateral aspect	UI
Female	Home		11:30:00	L/S Ring finger	HNV
Female	Abhayagiriya	Cutting Grass	13:10:00	R/ foot (medial)	HNV
Male	Paddy field	Harvesting	09:00:00	R/ Leg	UI
Female	Firewood store		11:45:00	R index finger	HNV
Male	Tank	Bathing	19:30:00	L/Hand	UI
Male			12:00:00	R/ big toe	HNV
Female	Home garden	Walking	18:30:00	L/ Foot	UI
Female	Home garden	Walking	20:30:00	R/ foot dorsum	UI
Female	Inside the house	Taking Dinner	02:30:00	knee	UI
Male	Paddy field		16:30:00	R/ foot	HNV
Male	Home garden	Walking	20:30:00	R/ foot dorsum	Non-V
Female	Home garden	Walking	13:00:00	R/second toe	Non-V
Male	Paddy field	Harvesting	01:30:00	L/ big toe	RV
Male	At the bilate	Sleeping	15:00:00	L/ Leg (medial side)	UI
Female	Chena	Harvesting	19:00:00	R/ hand	HNV
Female	Outside the house	Cooking	13:30:00	L/ foot dorsum	RV
Male	Paddy field	Harvesting	15:30:00	R/ foot (Medial side)	CBR
Male	Chena	Harvesting	21:00:00	L/ Leg	RV
Female	Garden	Walking	16:00:00	L/ Foot	HNV
Male	Home garden	Harvesting cone	21:30:00	L/ Foot	UI
Male	Paddy field	Harvesting	19:00:00	R/ foot	RV
Female	Road	Walking	18:00:00	L/ Foot	RV
Male	Paddy field	Walking	10:00:00	L/ Foot	RV
Male	Paddy field	Farming	21:00:00	R/ foot	RV
Male	Yard		00:30:00	L/ Foot	Non-V
Male	Paddy field	Irrigating the farmland	20:00:00	L/ Foot	HNV
Female	Yard	Walking	15:45:00	R/ foot	RV
Male	Garden	Throwing a coconut branch	15:30:00	R/ foot	HNV
Male	Banana Garden	Cleaning the Garden	19:30:00	L/ Foot	RV
Female	Kitchen	Switching off	21:30:00	L/S Ring finger	Non-V
Male	Garden	Going to have a bath	23:15:00	R/ foot	HNV
Male	house	Walking	19:00:00	R/ foot	Non-V
Male	Work Place	Walking	11:15:00	R/ foot	HNV
Male	Paddy field	Harvesting	14:30:00	L/ Leg	RV
Male	Paddy field	Harvesting	04:30:00	R/ foot dorsum	RV
Female	Home garden	Walking	20:45:00	L/ Foot 4th web space	HNV
Male	Yard	Walking	21:00:00	L/second toe	HNV
Male	Inside the house	Sleeping on the floor	10:30:00	Back (left side)	UI
Female	Paddy field	Harvesting	14:30:00	R/ foot dorsum	RV
Male	Chena	Harvesting	19:30:00	R/ big toe	RV
Male	Udawalawa	Walking	18:30:00	L/ Foot (Proximal to big toe)	Non-V
Male	Road	Walking	19:30:00	L/ Foot	RV
Male	Road	Walking	12:30:00	L/heel	UI
Female	Chena	Walking	12:35:00	R/ foot dorsum	RV
Female	Home garden	Harvesting	14:30:00	R/ foot	RV
Male	Paddy field	Harvesting	17:15:00	R/ foot	RV
Male	Paddy field	Walking	21:00:00	L/ Foot	RV
Male	Road	Walking	09:00:00	R/ Leg	UI
Female	Home garden	Walking	13:30:00	L/ Foot	HNV
Male	Paddy field	Harvesting	18:00:00	R/ foot	RV
Male	Tank bunt	Walking	15:00:00	L/ Leg	UI
Male	Home garden	Cleaning	06:00:00	R/ Thumb & index finger	CBR
Female	Room	Dressing	12:15:00	R/ foot	Non-V
Male	Chena	Harvesting	21:00:00	R/Fourth toe dorsum	RV
Male	Paddy field	Walking	19:30:00	L/ Foot	RV
Female	Near Gate	Walking	18:30:00	L/ Foot	HNV
Female	Garden	Tying cows	00:30:00	R/ foot	UI
Male	Road	Walking	04:00:00	L/ Foot	RV
Male	Paddy field	Sleeping	12:30:00	R/Knee	HNV
Male	Paddy field	Harvesting	15:00:00	R/ foot	RV
Male	Home garden	Walking	13:30:00	R/ foot	RV
Male	Home garden	Washing the Vehicle	19:00:00	L/5th toe	HNV
Male	Grass Road	Walking	12:00:00	L / 3rd & 4th Toe	RV
Female	Home garden	Walking	20:30:00	L/ Foot	RV
Male	Chena	Walking	08:00:00	L/ Foot	UI
Female	Home garden	Harvesting vegetables	06:30:00	R/ foot dorsum	RV
Male	Paddy field	Harvesting	09:00:00	L/index finger	UI
Male	Paddy field	Harvesting	13:00:00	R/ foot dorsum	RV
Female	Paddy field	Harvesting	17:00:00	R/ foot	RV
Male	Paddy field	Harvesting	10:30:00	L/ foot dorsum	RV
Male	Chena		14:00:00	R/3rd toe	UI
Male	Paddy field	Harvesting	15:00:00	R/ big toe	UI
Female	Chena	Harvesting	17:15:00	R/ foot	RV
Male	Paddy field	Irrigating the farmland	17:00:00	R/ foot	RV
Male	Home		14:00:00	L/ thumb	CBR
Female	Paddy field	Harvesting	13:00:00	L/second toe	RV
Male	Paddy field	Harvesting	07:00:00	near medial malleolus	RV
Female	Road	Walking	19:00:00	R/ foot below the lateral malleolus	HNV
Female	Road	Walking	12:00:00	L/ Foot	UI
Male	Paddy field	Harvesting	21:00:00	L/ Foot lateral aspect	UI
Male	Paddy field	Walking	05:30:00	L/ Foot lateral	RV
Male	Paddy field	Walking	09:30:00	L/heel	HNV
Female	Paddy field	Harvesting	19:45:00	R/ foot	RV
Female	at a metal crusher		18:15:00	R/ foot	UI
Female	Paddy field	Walking	10:00:00	L/ Foot	RV
Male	Home garden	Cleaning	15:20:00	R/index finger	Non-V
Male	Paddy field	Harvesting	11:30:00	L/ Foot	UI
Male	Paddy field	Harvesting	16:00:00	L/ Foot	RV
Male	Paddy field	Harvesting	18:30:00	R/second toe & fourth toe	RV
Male	Carpet Road	Walking	18:30:00	R/ foot	RV
Male	Gravel road	Walking	04:30:00	L/ Foot	UI
Female	Home	Walking	10:00:00	L/ Foot	Non-V
Female	Paddy field	Harvesting	11:45:00	R/ foot	RV
Male	Paddy field	Harvesting	18:30:00	R/ foot	RV
Female	Road near Paddy field	Harvesting	20:45:00	R/ foot	RV
Male	Paddy field	Walking	11:30:00	L/ big toe	RV
Male	Paddy field	Farming	19:20:00	R/ foot	UI
Male	Home garden	Walking	08:00:00	L/ Foot	RV
Male	Paddy field	Harvesting	16:00:00	R/ foot	RV
Male	Paddy field	Walking	20:00:00	R/ foot (Posterior)	RV
Female	Home garden	Walking	03:00:00	L/5th toe	UI
Male	Home garden	Walking	19:30:00	R/ foot	UI
Male	Home garden	Walking	17:00:00	L/S ankle	RV
Male	l road	Walking	11:00:00	L/ Foot	RV
Male	Paddy field	Harvesting	09:45:00	L/ Foot	UI
Male	Paddy field	Harvesting	09:30:00	R/ foot	RV
Male	Paddy field	Harvesting	19:00:00	R/ foot	RV
Female	Ala bunt	Walking	08:30:00	L/ Foot	RV
Male	Paddy field	Harvesting	14:00:00	R/ foot	RV
Male	Paddy field	Harvesting	11:30:00	L/ Foot	RV
Male	Paddy field	Harvesting	15:00:00	L/ Foot	RV
Male	Paddy field	Harvesting	19:00:00	L/ Foot	RV
Male	Home garden	Having a Wash	11:00:00	R/ foot dorsum	RV
Female	Home garden	Sweeping the Garden	19:30:00	L/ Foot	UI
Male	Gravel road	Walking	19:30:00	L/ Foot (Below the lateral malleolus)	UI
Female	Home garden	Walking	19:45:00	L/ Leg	RV
Female	Home garden (Near the Tap)	Washing	11:00:00	L/ Foot	UI
Female	Home garden	Cleaning	20:00:00	L/ Foot	HNV
Male	Paddy field	Walking	11:30:00	L/ foot dorsum	RV
Male	Home garden	Working	12:30:00	L/ Foot	UI
Male	Paddy field	Harvesting	20:30:00	R/second toe	UI
Male	Toilet	Going to toilet	02:30:00	L/Heel	UI
Male	Chena	Sleeping	02:00:00	L/second toe	UI
Male	Chena	Sleeping	10:15:00	L/S knee	UI
Male	Paddy field	Walking	14:00:00	R/ Leg	RV
Male	Tank Bunt	Bathing	19:00:00	L/ Foot	HNV
Female	Home garden	Walking	19:30:00	R/ foot	Non-V
Male	Road	Walking	23:30:00	L/ big toe	HNV
Male	Paddy field	Walking	18:00:00	L/ Foot	RV
Male	Home garden	Walking	06:45:00	L/ S Foot	RV
Male	Yard	Cleaning	08:20:00	L/s middle finger	HNV
Male	Paddy field	Ground preparation in the farmland	21:20:00	L/ Foot	RV
Female	Home garden	Walking	18:30:00	R/ foot	Non-V
Male	Home garden	Walking	20:30:00	R index finger	Non-V
Male	Home garden	Standing Outside	18:00:00	R/ foot	UI
Male	Paddy field	Irrigating the farmland	19:30:00	R/ foot	RV
Female	Home garden	Walking	23:00:00	R/ big toe	HNV
Male	Tank bunt	Walking	09:00:00	L/ Foot	RV
Male	Paddy field	Ground preparation in the farmland	02:30:00	L/ Foot	RV
Female	Home (Floor)	Sleeping	13:00:00	L / Abdomen	IK
Male	Near Malwathu Oya	Walking	16:00:00	L/ Foot?	RV
Female	Garden	Cleaning	20:00:00	L/ big toe	RV
Male	Home garden	Walking	20:00:00	L/ Foot	RV
Female	Kitchen	Walking	02:00:00	L/ big toe	UI
Male	Floor	Sleeping	14:00:00	R/ foot (Between 3rd & 4th toes)	IK
Male	Chena	Working	13:20:00	L/S Forearm	UI
Female	Home garden	Standing (cutting coconut branches)	10:00:00	L/ foot dorsum	RV
Female	Inside the house	Dressing	14:30:00	R/ forearm	RV
Female	Land near home (rubber)	Walking	10:00:00	R/ foot	RV
Female	At a Stream	Bathing	16:30:00	R/ Leg	UI
Female	Lake	Running	05:00:00	L/ Leg	RV
Male	Army Camp	Walking	17:30:00	R/ankle	UI
Male	Home garden	Walking	19:00:00	L/S ankle	RV
Male	Home garden	Walking	11:30:00	L/ ankle	HNV
Male	Paddy field	Walking	18:30:00	R/ foot	CBR
Male	Paddy field	Walking	18:00:00	R/ foot	HNV
Male	Home	Opening the cupboard	04:00:00	R/ foot	UI
Male	Home	Sleeping	22:45:00	L/ hand	IK
Female	Inside the house	Sleeping	23:30:00	R/ foot	Non-V
Male	Home garden	Walking	05:30:00	L/ Foot	HNV
Male	Road	Picking up a broken wood	02:00:00	R/ thumb	RV
Female	Inside the house (Room)	Sleeping	09:20:00	R/ hand (dorsal aspect)	IK
Male	Garden	Plucking Bananas	20:00:00	L/ Leg	RV
Male	Road	Walking	17:30:00	L/ Foot	RV
Male	Paddy field	Walking	14:00:00	L/ Foot	RV
Male	Near road	plucking leaves	19:30:00	L/ Foot	RV
Female	Home garden	Walking	18:30:00	R/ foot medial aspect	HNV
Female	Home garden	Walking	15:30:00	L / Sole	UI
Female	Home garden	Taking woods from shelf	18:00:00	L/ thumb	HNV
Male	Tank Bunt	Walking	09:30:00	R/ foot (Medial aspect)	HNV
Male	Coconut Estate	Walking	08:30:00	L/ Foot	RV
Female	Wood Shelf	Taking a piece of wood	08:30:00	L/ thumb	HNV
Female	Home garden	Walking	04:00:00	R/ 5th toe	RV
Female	On the Bed	Sleeping	12:45:00	R/ foot	HNV
Female	Paddy field	Harvesting	19:10:00	L/hand index finger	RV
Female	Road	Walking	18:00:00	L/ Foot	HNV
Male	Paddy field	Walking	19:00:00	L/ Leg	UI
Male	Road	Walking	19:00:00	L/ Foot (Lateral aspect)	HNV
Female	Home	Taking ome firewoods	20:30:00	R/ thumb	HNV
Male	House	Walking	18:30:00	L/ Foot	RV
Female	Road	Walking	17:30:00	L/ Leg	RV
Male	Lake	Bathing	06:30:00	L/ Foot	UI
Male	Paddy field	Walking	09:15:00	R/ foot (Lateral)	UI
Female	Kitchen	Cleaning the Kitchen	11:00:00	R/LITTLE FINGER	Non-V
Male	Tank	Picking Flowers	11:30:00	L/ foot dorsum	UI
Female	Home garden	Playing	11:30:00	L/ Foot	UI
Male	Paddy field	Working	17:45:00	R/LITTLE FINGER	HNV
Male	Forest		20:30:00		RV
Male	Road	Walking	00:00:00	R/ foot	RV
Male	Road	Riding a bike	18:30:00	L/S ankle	RV
Female	Inside the house	Walking	19:45:00	L/S foot 3rd toe	UI
Female	Home garden	Walking	19:30:00	R/ big toe	UI
Male	Road	Walking	19:30:00	L/ Foot	UI
Male	Road	Walking	20:30:00	L/S Dorsal surface	RV
Male	Paddy field	Walking	11:00:00	L/ Leg	RV
Male	Road	Cutting Grass	19:30:00	L/ Foot	RV
Female	Home garden	Walking	20:00:00	R/ big toe	RV
Male	Road	Walking	20:00:00	L/ Leg	RV
Male	Road	Walking	07:30:00	R/ foot	RV
Female	Home garden	Walking	15:30:00	R/ foot dorsal aspect	UI
Male	Paddy field	Walking	15:30:00	L/ S Foot	RV
Female	Paddy field	Walking	23:15:00	R/ankle	RV
Female	Home garden	Walking	17:15:00	L/S ankle	Non-V
Male	Chena	Walking	19:30:00	L/ foot dorsum	RV
Female	Gravel road	Walking	21:00:00	L/ Foot	RV
Male	Home garden	Walking	17:00:00	L/ Foot lateral aspect	UI
Male	Home garden	Gardening	16:30:00	L/ Foot	HNV
Male	Chena	Walking	11:00:00	R/ foot dorsum	RV
Female	Forest	Collecting wood sticks	23:00:00	L/ hand dorsum	UI
Male	Inside the house	Sleeping	12:45:00	R /thigh	UI
Male	Home garden	Collecting coconut	19:00:00	R/S MIDDLE FINGER	HNV
Male	Road	Walking	17:30:00	R/ foot (medial)	HNV
Female	Paddy field	Walking	20:10:00	L/ ankle	RV
Male	Home garden	Walking	19:30:00	L/ Foot	RV
Male	near well	Bathing	19:00:00	R/ foot dorsum	RV
Female	Home	-	09:00:00	L/ Foot sole	Non-V
Male	Paddy field	Ground preparation in the farmland	07:30:00	R/ foot dorsum	RV
Female	Inside the house	Cleaning the house	18:00:00	R/S Ring finger	Non-V
Male	Paddy field	Walking	19:20:00	L/ foot dorsum	RV
Male	Gravel road	Walking	03:00:00	L/ Foot	HNV
Male	Inside the house	Sleeping	08:00:00	L/Arm	UI
Male	Paddy field	Walking	07:00:00	L/ Leg dorsum	RV
Female	Home garden	Gardening	13:45:00	L/ foot dorsum	RV
Male	Home	Handling some woods (removing steplers)	18:30:00	L/second toe	CBR
Female	Home garden	Walking	20:30:00	R/ Leg	UI
Male	Home garden	Get on to the motor bike	18:30:00	L/S ankle	Non-V
Male	Paddy field	Walking	20:30:00	L/ foot dorsum	RV
Male	Home garden	Walking	19:30:00	L/ S Foot	UI
Male	Home garden	Walking	21:30:00	L/ Foot	HNV
Male	Home garden	Walking	05:30:00	L/ Foot below medial malleolus	RV
Female	Home garden	Walking	09:45:00	L/ Foot	UI
Male	Home garden	Walking	09:40:00	L/ foot dorsum	RV
Male			15:00:00	L/ Foot below medial malleolus	RV
Male	main road	Walking	14:45:00	R/ foot dorsum	RV
Male	Home garden	Walking	17:30:00	R/ Leg lateral side	RV
Female	near well	Walking	20:30:00	L/ foot sole	UI
Female	Home garden	Walking	00:00:00	R/second toe	UI
Female	Home (On the bed)	Sleeping	19:00:00	R / Arm	IK
Female	road	Walking	18:00:00	R/ foot dorsum	RV
Male	Paddy field	Irrigating the farmland	08:00:00	R/ Leg	RV
Male	Chena	Harvesting	04:30:00	L/ Foot	RV
Female	Inside the house	Sleeping	16:00:00	R/LITTLE FINGER	IK
Male	Paddy field	Walking	16:30:00	R/ foot	UI
Male	Kitchen	Cooking	18:00:00	R/ Leg	UI
Male	Home garden	Plucking Mangoes	19:00:00	L/second toe	UI
Female	Near well	Bathing	17:30:00	R/Fourth toe	IK
Male	Forest	Walking	20:30:00	foot	RV
Male	Home	Turning on a switch	16:30:00	L/index finger	Non-V
Male	Chena	Harvesting	03:30:00	L/ Foot	UI
Male	Home	Sleeping	19:10:00	R/ hand	IK
Female	Quarters Garden	Standing	23:00:00	L/ big toe	UI
Male	Factory Garden	Walking	03:30:00	R/ Leg	UI
Female	Home garden	Walking	22:20:00	R/ foot	UI
Female	Inside the house	Walking	19:00:00	R/ fifth toe	UI
Male	Road	Picking of hand phone	18:00:00	L/ thumb	UI
Male	Near Fence	Walking	22:00:00	R/ Leg	UI
Male	Temple:inside a hall	Walking	19:00:00	L/5th toe	UI
Female	Home garden	Walking	21:30:00	L/ Foot	UI
Male	Road	Walking	21:30:00	R/ Leg	RV
Female	Home		07:00:00	R/ foot	UI
Female	Paddy field	Harvesting	12:30:00	L/ Foot	RV
Male	Home garden	Gardening	18:45:00	L/ Foot	UI
Male	Home garden	Plucking leaves from a tree	02:00:00	L/ foot dorsum	RV
Male	On bed	Sleeping	21:50:00	L/ shoulder	UI
Male	Home garden	Walking	03:00:00	R/Fourth toe	UI
Male	Home garden	Walking	11:45:00	L/5th toe	UI
Male	Work Place	Moving objects	02:00:00	R/S MIDDLE FINGER	HNV
Male	Inside the house (Floor)	Sleeping	19:35:00	R/ Thigh (medial)	UI
Female	Road	Walking	17:00:00	R/ foot dorsum	UI
Female	Home	Sitting on a chair	21:00:00	L/ foot dorsum between 4th & 5th toes	HNV
Male	Home garden	Picking up the tourch from the ground	20:00:00	L/middle finger	RV
Male	Home garden	Walking	18:00:00	L/ foot dorsum	UI
Male	Home garden	Collecting Firewood	22:00:00	L/S ankle	RV
Male	Home (Near Tap)	Washing Face	01:00:00	R/second toe	UI
Male	Home	Sleeping	00:00:00	L/middle & ring finger	UI
Male	Inside the house	Sleeping (on the floor)	16:45:00		IK
Male	Shop	Moving Boxes	20:00:00	R/ thumb	UI
Female	Home garden	Walking	20:00:00	L/ big toe (sole)	UI
Male	Paddy field	Walking	23:30:00	L/ Foot sole	UI
Male	Paddy field	Walking	18:30:00	R/ foot dorsum	RV
Male	Road	Making the tap line	15:45:00	second toe	UI
Male	Home	Opening the oven	22:00:00	L/middle finger	CBR
Male	Home	Starting a Motor bike	19:00:00	R/ foot dorsum	UI
Female	Home	Collecting firewood near home	19:15:00	L/ big toe	UI
Male	Road	Walking	22:15:00	L/5th toe	UI
Female	Well	Walking	19:30:00	R/ foot	HNV
Female	Infront of home	Walking	21:30:00	R/ foot dorsum	UI
Male	Inside the house (Floor)	Sleeping	20:15:00	R/3rd toe	IK
Male	Water Canal	Irrigating the farmland	04:00:00	R/ foot dorsal surface	RV
Female	On the Bed (Home)	Sleeping	17:00:00	R/LITTLE FINGER	UI
Female	Paddy field	Walking	18:30:00	R/ Leg	RV
Female	Road	Walking	21:30:00	R/ big toe	HNV
Male	Paddy field	Walking	09:15:00	R/ big toe	RV
Male	Home	Getting down from a tree	19:00:00	L/ foot dorsum (Lateral)	HNV
Male	Chena (onion field)	Sitting	12:00:00	L/thigh	UI
Male	Lake	Bathing	03:00:00	R/ foot dorsum	UI
Female	Home	Going to bath room	19:40:00	L/ foot dorsum	Non-V
Female	Home garden	Walking	19:00:00	L/ foot dorsum	UI
Female	Home garden	Walking	20:30:00	R/ foot (Plantar aspect)	HNV
Female	Road	Walking	21:00:00	R/ankle (lateral)	UI
Female	Army Camp	Walking	08:30:00	R/ foot (lateral side)	UI
Female	Home	Collecting Firewood	19:30:00	L/middle finger	HNV
Male	Lake	Walking	21:00:00	R/ foot dorsum	UI
Female	Home garden	Walking	12:00:00	R/3rd toe	UI
Female	Home garden	Picking vegetables	09:15:00	L/ Leg (posterior)	RV
Female	Home garden	Collecting Garbage	20:15:00	R/LITTLE FINGER	HNV
Male	Home garden	Taking out a kitten	11:30:00	R index finger	HNV
Male	Road Side	Standing	20:00:00	R/ foot dorsum	UI
Male	Road Side	Walking	12:45:00	L/ big toe medial aspect	UI
Male	Paddy field	Harvesting	14:30:00	L/ foot dorsum	UI
Male	Home	Setting the water heater	18:00:00	L/second toe	UI
Female	Lake	Standing	04:00:00	L/ S Foot lateral aspect	UI
Female	Home	Walking	02:00:00	L/second toe	UI
Male	Home	Sleeping	20:15:00	L/S Forearm	UI
Female	Home (in the kitchen)	Walking	05:20:00	L/S foot 4th toe	UI
Male	Onion field	Walking	23:30:00	R/ foot medial aspect	RV
Male	Inside the security Post	Sleeping	16:30:00	R/ Lower Back	IK
Male	Home garden		14:00:00	L/ Foot Lateral	HNV
Male	Tank (dry)	Walking	06:15:00	L/ thumb ( both dorsal & palmer aspects)	HNV
Female	Home garden	Sweeping	02:00:00	L/ thumb	HNV
Female	Inside the house (floor)	Sleeping	17:00:00	R/ Shoulder	UI
Male	Garden (Plantain)	Handling a hose	16:00:00	L/ Foot (below the medial malleolus)	HNV
Female	Inside the house	Getting clothes out from the cupboard	22:00:00	L/5th toe	UI
Male	Paddy field	Walking	15:30:00	L/ Foot	RV
Male	Paddy field	Walking	19:20:00	R/ foot (Medial aspect)	RV
Female	Well	Washing clothes	23:30:00	L/ Leg	UI
Female	Home	Walking	18:30:00	L/ foot dorsum	UI
Female	Home garden	Picking firewoods	08:30:00	R index finger	HNV
Female	Home garden	Walking	15:40:00	R/ foot dorsum	HNV
Female	Vegetable feild	Harvesting	09:30:00	R/ foot dorsum	HNV
Male	Paddy field	Walking	19:30:00	R/ 5th toe	RV
Male	Chena	Walking	14:00:00	R/ big toe	RV
Male		Walking	14:30:00	R/ big toe	UI
Female	Lake	Washing Clothes	20:00:00	R/ big toe	UI
Male	Home garden	Walking	12:00:00	R/ foot dorsum	HNV
Female	Home	Sitting on a chair	12:00:00	R/3rd toe	UI
Male	Forest	Walking	03:30:00	L/ Foot medial side	UI
Male	Inside the house	Sleeping	19:30:00	L/ hand Dorsal surface	UI
Male	Home garden	Walking	21:15:00	L/second toe	UI
Male	Paddy field	Walking	20:30:00	L/ big toe	RV
Male	Water Canal	Washing Legs	19:00:00	R/ foot dorsum	UI
Male	Paddy field	Walking	00:30:00	L/ Foot medial aspect	RV
Female	Home	Sleeping	05:00:00	L/s midddl finger	IK
Female	Backyard of the home	Walking	05:30:00	R/ foot dorsum	HNV
Female	Chena	Sleeping	19:00:00	L / Thigh	IK
Male	Road	Walking	21:00:00	L/second toe	Non-V
Female	Paddy field	Walking	19:30:00	L/ Leg (Posterior)	RV
Male	Road	Walking	18:00:00	R/ foot (below the lateral malleolus)	UI
Male	Near Lake	Walking	11:00:00	R/ foot dorsum (5th Toe)	HNV
Male	Inside the house	Walking	19:30:00	L/second toe	Non-V
Male	Road	Walking	01:30:00	R/ foot (Below the lateral malleolus)	Non-V
Male	Home		12:30:00	R/ foot (below medial malleolus)	HNV
Female	Home	Walking	20:15:00	L/ foot dorsum	Non-V
Female	Home garden	Walking	20:20:00	L/ foot dorsum	UI
Male	Home garden	Standing	04:30:00	L/ Foot (Posterior aspect)	HNV
Male	Inside the house (Floor)	Sleeping	03:00:00	R/ foot between 2nd & 3rd Toe	IK
Female	Home	Sleeping	00:35:00	L / wrist	RV
Male	Inside the house	Sleeping	20:15:00	L/index finger	UI
Female	Home	Walking	01:10:00	L/ foot dorsum	UI
Female	Outside the home	Walking	11:00:00	L/ foot dorsum	UI
Female	Home	Collecting Firewoods	21:00:00	R/ hand proximal to wrist	HNV
Male	Home	Sleeping	19:30:00	Abdomen (Above Umbilicus)	UI
	Road	Walking (From the paddy field)	20:30:00	L/ Foot (Plantar aspect)	UI
Male	Lake	Coming out of the lake	18:30:00	L/ foot dorsum	UI
Male	Home garden	Walking	06:00:00	L/ big toe	UI
Female	Home garden	Walking	18:20:00	L / 3rd Toe	UI
Male	Doorstep	Walking	16:30:00	L/ Foot	HNV
Female	Paddy field	Plucking Batu	20:00:00	R/ foot	RV
Male	Road	Walking	19:00:00	R/ankle	HNV
Male	Road	Walking	19:00:00	R/ 5th toe	UI
Male	Home	Collecting Firewood	00:30:00	R/ thumb	IK
Male	Inside the house (floor)	Sleeping	09:00:00	Abdomen	UI
Female	Home garden	Taking a coconut husk	06:30:00	L/index finger	HNV
Male	Home garden	Walking	18:30:00	R/ foot	HNV
Male	Home garden (Near well)	Walking	08:00:00	L/ Foot ??	HNV
Male	Paddy field	Walking	16:00:00	L/ Leg (posterior aspect)	RV
Male	Paddy field	Cllecting Paddy	13:30:00	L/S Forearm	UI
Male	Paddy field	Working on Niyara	11:30:00	R/ Leg (lateral aspect)	UI
Male		Trying to capture a Cobra	21:30:00	Pt claims various sites	UI
Male	Road	Cycling	05:30:00	R/ big toe	UI
Male	Door step	Getting out from the door step	07:30:00	L/S ankle?	HNV
Male	Chena	Walking	04:00:00	R/ big toe	RV
Male	Home garden	Walking	18:00:00	R/ foot (postero-medial aspect)	RV
Male	Road	Walking	08:30:00	L/ Foot (Lateral side)	UI
Male	Home garden	Cleaning	11:00:00	R/second toe	HNV
Male	Paddy field	Harvesting	11:00:00	L/ Leg (Posterior aspect)	RV
Male	Home garden	Collecting Garbage	18:45:00	L/ foot dorsum	RV
Male	Road	Walking	17:30:00	R/ foot dorsum	RV
Male	Paddy field	Cutting Crops	01:00:00	R / heel	RV
Male		Sleeping	19:00:00	L/ Ear	IK
Male	Road	Walking	09:00:00	R/second toe	RV
Male	Chena	Walking	20:00:00	L / 3rd & 4th Toe	RV
Male	Home garage	Walking	19:30:00	L/second toe	UI
Male			14:00:00	L/S ankle	RV
Male	Chena	Collecting Garbage	14:30:00	R/ big toe dorsum	HNV
Male	Paddy field	Collecting Garbage	21:00:00	L/ big toe (Dorsum)	RV
Female	Inside the house (Floor)	Sleeping	03:30:00	L/ Thigh	UI
Male	Lake	Walking	11:30:00	L/ big toe	UI
Male	Garden	Collecting Garbage	08:00:00	L/ Foot	HNV
Male	Home	Cllecting firewoods	10:00:00	R/LITTLE FINGER ?	RV
Male	Chena	Walking	16:00:00	R/ foot (Lateral side)	HNV
Male	Paddy field	Standing	15:15:00	R/Knee	UI
Male	Home garden	Putting water to Banana Plants	08:30:00	L/ Foot (Postero lateral aspect)	HNV
Female	Home garden	Plucking Mukunuwenna Leaves	13:30:00	R/S MIDDLE & RING FINGER	UI
Female	Paddy field	Harvesting	16:30:00	L/Fourth toe	RV
Male	Lake	Bathing	19:00:00	R/ foot dorsum	UI
Female	Home garden	Walking	06:00:00	R/ foot (Posterior)	HNV
Female	Home	Walking	18:15:00	R/second toe	UI
Female	Home	Drawing water from the well	19:00:00	L/LITTLE FINGER	HNV
Male	Near Lake	Walking	18:30:00	L/ Foot (Medial aspect)	RV
Male	Road	Walking	18:00:00	L/ Foot (lateral)	UI
Female	Road	Walking	20:30:00	R/ big toe	UI
Male	Road	Walking	16:30:00	L/4th toe	UI
Male	Paddy field	Walking	20:30:00	L/ Foot (lateral)	RV
Female	Home	Going to sleep	14:30:00	L/ Foot (Lateral)	RV
Female	Inside the house	Working	19:00:00	R/ forearm	UI
Male	Home garden	Walking	22:00:00	R/ foot dorsum	UI
Male	Home garden	Getting out of the house	06:00:00	R/Fourth toe	RV
Female	Home garden	Sweeping	20:00:00	L/ Foot	RV
Male	Road	Walking	20:30:00	R/ big toe	RV
Male	Home garden	Walking	14:00:00	L/ Leg (lateral)	UI
Male	Home garden	Collecting Garbage	18:30:00	R/S Ring finger	HNV
Female	Home	Collecting & burning garbage	07:45:00	R/ foot (Medial side)	HNV
Female	Home garden	Walking on plants	15:30:00	L/ foot dorsum	RV
Male	Chena	Cleaning	16:10:00	R/ foot dorsum	UI
Female	Home garden	Cleaning	19:00:00	L/ Leg	UI
Male	Paddy field	Walking	20:50:00	R/ foot dorsum	UI
Female	Home garden	Walking	10:30:00	L/ foot dorsum (Near 5th toe)	HNV
Female	Home garden	Working with bricks	12:00:00	L/ Foot (Medial)	Non-V
Female	Home garden	Cleaning	19:30:00	R/3rd toe	HNV
Male	Home	Getting down steps to go to garden	02:00:00	R/ foot (Medial)	IK
Female	Inside the house	Sleeping	18:45:00	R/ foot	IK
Female	Home garden	Walking	18:30:00	R/ big toe	HNV
Male	Home garden	Walking	06:30:00	R/ foot dorsum	UI
Female	Home	Polishing shoes	19:30:00	L/S Ring finger	HNV
Male	Main Road	Walking	19:00:00	R/ big toe	RV
Male	Near Lake	Walking	08:00:00	R/ foot (Posterior aspect)	UI
Male	Home garden	Cleaning	19:15:00	R/ foot (Lateral)	RV
Male	Home	Standing	14:30:00	R/ foot	UI
Male		Walking	02:30:00	L/ foot dorsum	HNV
Male	Inside the house (Floor)	Sleeping	09:00:00	Abdomen	IK
Male	Cemetry	Digging a grave	23:00:00	R/ankle	IK
Male	Home	Sleeping	09:00:00	R/Knee (Posterior)	IK
Male	Chena	Cleaning bushes with cutting machine	16:00:00	R/ foot dorsum	RV
Male	Home garden	Collecting coconut leaves	19:30:00	L/ foot dorsum	RV
Female	Home garden	Walking	10:30:00	R/ foot dorsum	RV
Female	Chena	Walking	05:30:00	L/ foot (Medial side)	UI
Female	Inside the house	Walking	09:45:00	R/ foot dorsum	Non-V
Female			05:30:00	R/ big toe	RV
Male	Pala	Sleeping	10:00:00	L/ Leg (just above the medial malleolus)	IK
Female	Chena	Working	18:45:00	R/3rd toe	RV
Female	Home garden	Walking	18:00:00	R/ankle	UI
Male	Paddy field	Walking	09:00:00	R/ foot dorsum	RV
Female		Standing	15:00:00	L/ foot dorsum	RV
Female	Chena	Collecting Garbage	13:00:00	L/ Foot (medial)	RV
Female	Home garden	Cleaning	19:30:00	L/ Foot (lateral)	RV
Male	Home garden	Walking	04:00:00	L/ Foot (Medial)	UI
Female	Home	Sleeping	07:00:00		UI
Male	Home	Cleaning the garden	13:45:00	R/ foot dorsum	RV
Male	Within woods (Forest)	Walking	11:30:00	R/ foot dorsum	CBR
Male	Paddy field	Ground preparation in the farmland	14:30:00	L/S ankle	RV
Female	Home garden	Cutting Plants	19:30:00	R/ foot dorsum	RV
Male	Home garden	Walking	01:15:00	L/S ankle	RV
Male	Home	Sleeping	04:30:00	L / Axilla	IK
Male			08:00:00	R/ hand	IK
Male	Paddy field	Walking	10:30:00	R/ foot	RV
Male	Paddy field	Walking	09:00:00	L/ big toe	RV
Male	Forest	Walking	15:00:00	L/ foot dorsum	RV
Female	Home garden	Walking	13:20:00	R/ foot dorsum	UI
Female	Chena	Burning weeds	18:30:00	L/second toe	UI
Female	Road	Walking	19:00:00	L/ foot dorsum	UI
Male	Road	Walking	20:30:00	R/ foot (Below medial malleolus)	RV
Male	Road	Walking	12:30:00	R/ foot (Below the medial malleolus)	RV
Male	Home garden	Walking	08:30:00	R/ foot (Medial aspect)	RV
Female	Home garden	Walking	19:30:00	R/ foot dorsum	RV
Male	Home garden	Walking	23:00:00	R/ foot dorsum	RV
Male	Paddy field	Walking	11:45:00	R/ foot (below lateral malleolus)	RV
Male			19:30:00		RV
Female	Home garden	Walking	19:30:00	R/ foot	RV
Female	Home garden	Walking	19:15:00	L/ Foot ?	RV
Male	Near water source	Walking	23:30:00	L/ foot dorsum	UI
Female	Inside the house	Sleeping	13:00:00	Forearm	UI
Male	Paddy field	Working	11:00:00	L/ Foot (Medial aspect)	RV
Male	Paddy field	Walking	01:00:00	L/ Foot (ventral & medial)	RV
Male	Chena	Sleeping	16:30:00	R/ Thigh	IK
Male	Home garden	Walking	11:00:00	L/ big toe	RV
Male	Paddy field	seeds ??	06:00:00	L/ big toe	RV
Male	Paddy field	Talking with a friend	18:00:00	L/ medial malleolus	RV
Male	Home garden	Walking	11:30:00	R/3rd toe	UI
Male	Chena		10:30:00	L/S ankle (Medial side)	UI
Male	Home garden	working in the garden	20:30:00	L/ S Foot (Medial border)	UI
Male	Road (Under a drainage line)	Playing with a ball	09:30:00	R/LITTLE FINGER	IK
Male	Paddy field	Cleaning	09:30:00	R/ankle (Lateral)	RV
Male	Paddy field	Working on Paddy field	14:30:00	L/ Foot (over 1st metatarsal head)	RV
Female	Home garden	Cleaning the ground	19:30:00	L/ Foot	IK
Male	Home garden	Walking		L/ big toe	UI
Male	Cultivating land	Walking	13:45:00	R/ foot	RV
Female	Home garden	Walking	18:00:00	R/ foot	UI
Female	Home garden	While picking up a piece of wood	12:45:00	R/S MIDDLE FINGER	HNV
Female	Inside the house	Sleeping	01:30:00	R/ big toe	UI
Male	Home garden	Walking	20:00:00	R/ foot	Non-V
Male	tank bunt	Walking	19:30:00	R/ foot lateral aspect	RV
Male	Paddy field	irrigation	17:00:00	R/ foot dorsal aspect	RV
Male	Inside the house	entering to the home	22:00:00	R/ foot lateral aspect	HNV
Male	Cultivating land (Sesamie)	Harvesting	16:30:00	R/ foot (Medial aspect)	RV
Male	Home garden	While catching the snake	09:40:00	R/ palm	CBR
Male	Chena	Climbing up to the hut	22:00:00	R/hand fourth finger palmer aspect	HNV
Female	Home garden	Watering the plants	18:30:00	L/ foot dorsum	UI
Male	Home garden	Standing on the ground	17:30:00	R/ foot lateral aspect	RV
Male	Lake	Entering the lake to pluck the flowres	15:00:00	L/ Leg medial calf	UI
Male	Inside the house	Coming out of the house	13:30:00	R/ foot	CBR
Male	Inside the house	Sleeping	00:30:00	L/S knee , R/S shoulder	UI
Female	Inside the house	Sleeping	01:30:00	L/ big toe	UI
Male	Railway	Walking	20:10:00	R/ foot	HNV
Female	Home garden	Walking	17:45:00	L foot lateral aspect	RV
Male	Home garden	Walking	19:30:00	L/ Foot	HNV
Female	near to tank	washing clothes	21:00:00	L/ S Foot	UI
Male	Inside the house	Handling the wood	17:00:00	R index finger	HNV
Female	Chena	collecting thala	11:30:00	L/ S Foot	RV
Male	garden	Walking	20:30:00	L/ Foot	HNV
Female	paddy field	walked to field to collect the water cans	17:00:00	base of second toe of right foot	RV
Male	Home garden	while collecting fire wood	07:30:00	R/ foot lateral aspect	RV
Male	Paddy field	fertilization the paddy field	15:15:00	L/second toe dorsal aspect	HNV
Male	Home garden	Walking	19:30:00	L/S ankle	RV
Male	Well	Walking	19:15:00	L/S ankle	Non-V
Male	Paddy field	Irrigating the farmland	00:05:00	R/foot dorsum	UI
Male	Paddy field	Walking	19:45:00	R/ankle medial side	UI
Female	Home garden	Walking	21:00:00	L/5th toe	UI
Female	Home garden	Walking	16:00:00	L/ calf lateral side	Non-V
Female	Home garden	Walking	20:30:00	L/ Foot tip of second toe	HNV
Female	Paddy field	Walking	19:00:00	L/ Foot medial aspect	UI
Female	Inside the house	Walking	21:45:00	L/second toe	Non-V
Male	Home garden	Walking	01:00:00	R/ foot	UI
Male	Paddy field	Irrigating the farmland	02:10:00	R/ hand dorsal surface	UI
Male	near by boutique	walked to buy some vegetables	19:30:00	L/ Foot	RV
Male	ground	walking	11:30:00	no identifiable site	UI
Female	tank bank	Walking	10:30:00	lateral aspect	RV
Male	Inside the house	opening the door	20:00:00	R/ foot lateral aspect	UI
Female	In the bed room	Sleeping on the bed	08:00:00	L/S forearm Posterior aspect	IK
Male	Vegitable farm	Watering the plants	16:30:00	L/ S Foot	HNV
Female	Cultivating land	collecting thala	17:00:00	L/ Foot	HNV
Male	garden of the camp	cutting banana leaves	18:30:00	R/ foot	HNV
Female	Home garden	sitting near the gate	20:00:00	R/ foot	UI
Female	Inside the house	Sleeping	23:45:00	L/middle finger	IK
Female	Home garden	Collecting coconut	06:30:00	L/ Foot	UI
Male	Paddy field	Walking	16:45:00	R/ foot	RV
Female					UI
Male	Paddy field (PELA)	Walking	03:45:00	R/S lower Eye lid	HNV
Male	Rice Mill	Walking	14:00:00	R/ foot	CBR
Male	Paddy field	Walking	08:00:00	L/ foot dorsum	RV
Male	Home garden	Picking steel rods	19:00:00	L/Hand palm	UI
Male	Home garden	Standing at the garden	20:30:00	L/foot between 1st and 2nd toes	HNV
Male	Chena	Sleeping	01:00:00	R/upper arm lateral side	IK
Male	Paddy field	Walking	21:00:00	R/ foot posterior to lateral maleolus	RV
Male	Home garden	Cleaning the garrden	17:30:00	R/ foot doral aspect	HNV
Female	Inside the house	Sleeping	04:30:00	L/ Leg medial aspect below knee	IK
Male	Inside the house	Bathing	19:45:00	L/ foot dorsum	RV
Male	Paddy field	Walking	17:45:00	R/ foot medial maleolus	RV
Male	Near the tank	Walking	19:00:00	L/ Foot medial maleolus	RV
Male	road infront of the home	walking to the butique	21:00:00	R/ foot	UI
Male	Home garden	Cleaning the Garden	10:30:00	R/ foot	UI
Male	School Class Room	Moving a cupbord	12:10:00	R/S MIDDLE FINGER	Non-V
Male	Home	Walking near to some stacks of rice	06:30:00	R/ foot	HNV
Female	Inside the house	Walking to the door	19:00:00	R/ foot	Non-V
Male	Near water canal	Walking	16:00:00	R/ foot (at the base of the 4th toe)	HNV
Male	Home garden	Walking	21:45:00	L/ S Foot (just below the medial malleolus)	HNV
Female	Home garden	Walking	05:30:00	L/ S Foot	HNV
Female	Home garden	Walking	21:00:00	L/ S Foot	UI
Female	garden of the community center	cleaning the garden	14:20:00	L/ Foot Lateral side	HNV
Male	Inside the house	try to catch the snake	18:00:00	R/ foot	Non-V
Female	Home garden	Walking	19:00:00	L/ Foot	HNV
Female	Inside the house	Picking a bag	10:00:00	R/ hand dorsal surface	HNV
Male	Home garden	Walking	15:00:00	R/ big toe	UI
Female	Road	Walking	18:45:00	R/ foot ankle	RV
Male	Inside the house	Sleeping	04:00:00	R/S MIDDLE FINGER	UI
Male	Home garden, near the tap	Washing face	21:30:00	L/ Foot medial aspect	HNV
Male	Home garden	Walking	20:40:00	L/ foot dorsum	HNV
Male	Inside the house	Sleeping	04:00:00	R/ lateral chest wall	Non-V
Male	Paddy field	Walking	17:00:00	L/ S Foot lateral aspect	RV
Female	Store room	Standing	21:30:00	L/ foot dorsum	UI
Male	Home garden	Walking	02:00:00	R/ankle	UI
Female	Main road	Walking	19:00:00	L/ foot medial maleolus	HNV
Female	Inside the house	studying	04:30:00	R wrist joint	IK
Male	Inside the house	Walking	22:20:00	R/ 5th toe	Non-V
Female	Home garden	Walking	23:10:00	L/second toe	UI
Male	Inside the house	Plugging the charger	12:40:00	R/index finger	Non-V
Female	Inside the house	Walking	07:00:00	L/ foot dorsum 5th toe	Non-V
Female	road	Walking	19:45:00	r/s foot heel	HNV
Male	Temple garden	Standing	20:30:00	L/ big toe	UI
Male	Paddy field	Walking	16:20:00	R/ foot medial aspect	HNV
Female	Home garden	Walking	11:00:00	L/ big toe	Non-V
Female	Inside the house	Opening the door	21:00:00	L/Hand	Non-V
Male	Paddy field	Walking	18:30:00	R/ foot	RV
Male	work place	lifting bricks	10:30:00	L/Hand	Non-V
Male	Paddy field	Walking	19:00:00	L/ Foot	UI
Female	Home garden	Cleaning the garden	09:45:00	R/ foot medial side	RV
Male	jungle near the home	cutting wood	14:30:00	R/ foot lateral aspect	UI
Male	Paddy field	Walking	19:00:00	L/second toe	HNV
Female	Home garden	Walking	20:00:00	R/second toe	UI
Female	Inside the house	Walking	23:00:00	R/ foot	Non-V
Male	Inside the house	Sleeping	01:00:00		RV
Male	Inside the house	Sleeping	03:30:00	L elbow	IK
Female	Road	Cleaning the road	10:30:00	L/ Foot	UI
Male	Garage	Walking	12:00:00	L/ Foot	UI
Male	Home garden	Moving some clay tiles	13:45:00	R/index finger	HNV
Male	Inside the house	Sleeping	03:15:00	R Arm	IK
Male	garden of the temple	sitting	23:10:00	L/S Forearm	UI
Male	Home garden	Collecting wood apple	05:45:00	L/ S Foot medial maleolus	HNV
Female	Home garden	Cleaning	09:30:00	R/ foot lateral side	HNV
Male	Paddy field	Weeding the farmland	07:45:00	R/Fourth toe	RV
Female	Home garden	Arranginh coconut husks	11:00:00	L/middle finger	HNV
Female	Roaqd	Walking	18:45:00	R/ foot	HNV
Female	Home garden	Standing	06:00:00	L/ Foot	UI
Female	Home garden	Bathing	20:30:00	R/ big toe	UI
Male	Chena	Ground preparation in the farmland	10:30:00	L/ foot dorsum	RV
Male	Inside the house	Sleeping	04:00:00	L/ Wrist joint	RV
Female	Inside the house	Walking	02:00:00	R/ big toe	UI
Female	Home garden	Cleaning the gareden	10:00:00	R/ big toe	RV
Female	Temple Garden	Walking	18:40:00	R/ foot medial side	RV
Male	Inside the house	wipping the hands with a clothe	18:30:00	L/4th finger	UI
Female	Inside the house	Sleeping	02:30:00	l/ flank area	UI
Female	Inside the house	Sleeping	04:00:00	R/ groin area	UI
Female	Home garden	Walking	08:00:00	L/ Foot lateral side	UI
Female	Chena	Plucking papaya	16:30:00	L/ Foot lateral side	RV
Male	Home garden	Cleaning	17:00:00	R index finger	RV
Male	shop	Walking	19:00:00	L/ Foot medial side	RV
Male	shop	Walking	20:55:00	R/ big toe	UI
Male	Tank bunt	walking	07:00:00	R/ foot medial aspect	Non-V
Male	Paddy field	Walking	10:30:00	R/ foot lateral side	UI
Male	Gravel road	Sanding	01:00:00	L/ foot dorsum	RV
Male	Home garden	Standing	08:30:00	R index finger	HNV
Male	Near lake	Walking	00:30:00	L/ foot dorsum	HNV
Male	Chena	Standing	10:45:00	L/ foot dorsum	RV
Male	Cultivating land coconut	Walking	14:30:00	L/ 4 th toe	UI
Female	Paddy field	Harvesting	12:00:00	R/ foot medial side	RV
Male	Paddy field	Ground preparation in the farmland	11:00:00	L/ S Foot	RV
Female	Paddy field	Weeding the farmland	09:30:00	L/ Foot medial side	RV
Male	Home garden	Picking a wooden stick	16:20:00	R/ hand dorsal surface	HNV
Male	Home garden	picking bricks	12:00:00	L/ thigh medial side	UI
Male	Home garden	Walking	19:45:00	R/ foot medial side	Non-V
Female	Home garden	Walking	19:30:00	L/ big toe	RV
Female	Home garden	Gardening	09:30:00	L/ Foot 5th toe	Non-V
Female	at the toilet	personal stuff	06:00:00	R/ foot big toe	Non-V
Male	inside the billot	Walking	17:30:00	L/ Foot	UI
Female	Home garden	Cleaning	16:30:00	R/S MIDDLE FINGER	HNV
Male	garden	Walking	19:30:00	L/ Foot medial aspect	RV
Female	Inside the house	Walking	02:00:00	L/ S Foot	HNV
Male	Inside the house	Walking	08:30:00	L/ Foot	HNV
Male	Chena	Ground preparation in the farmland	12:15:00	L/ Foot	IK
Female	Home garden	Cleaning	12:20:00	L/4th finger	HNV
Male	Home garden	Cleaning the garden	15:00:00	R/ fifth toe	RV
Male	Home garden	Walking	20:00:00	L/ foot dorsum	RV
Male	Home garden	Walking	19:00:00	L/5th toe	RV
Female	Near the gate	Walking	22:15:00	L/ big toe	UI
Male	Home garden	Cleaning	10:45:00	L/hand index finger	HNV
Male	wood starage	Picking wood	09:30:00	R/S Ring finger	HNV
Male	Home garden	Walking	04:45:00	L/ Foot medial side	HNV
Male	Chena	Walking	10:00:00	L/ calf posterior side	RV
Male	Tank bank	Walking	19:15:00	L/second toe	RV
Male	home	Sleeping on the ground	01:00:00	R/ foot 2nd toe	RV
Male	Chena	Weeding the farmland	10:15:00	L/ ankle	RV
Male	Home garden	Walking	18:30:00	r big toe	RV
Male	Gravel road	Walking	19:30:00	L/ Foot	UI
Male	Chena	Walking	20:30:00	R/ foot	RV
Male	Chena	Walking	14:30:00	R/ foot and R/big toe	RV
Female	Home garden	cleaning some dry leaves	18:45:00	R/S Ring finger	UI
Male	Tank bunt	Walking	05:30:00	R/s second toe	HNV
Male	Inside the house	Sleeping		R/ palm	UI
Male	Inside the house	Sleeping	02:30:00	L/Arm	UI
Female	Home garden	mocing some wood	10:30:00	R/index finger	HNV
Male	hena	Ground preparation in the farmland	19:30:00	L/ Foot medial aspect	RV
Male	near tank	Walking	08:45:00	R/ foot	RV
Male	Temple	Walking	09:30:00	R/ foot	RV
Male	Home garden	Walking	19:00:00	R/ foot	HNV
Male	Gravel road	Walking	22:00:00	L/ Foot lateral aspect	RV
Male	Paddy field	Walking	13:30:00	R/ foot medial aspect	RV
Male	bathroom outside	standing	04:50:00	R/ foot 4th toe	Non-V
Male	Home garden	Walking	15:15:00	L/ S Foot medial aspect	RV
Male	Chena	Walking	03:00:00	L/ Foot lareral side	RV
Female	Inside the house	Sleeping	02:30:00	R/ Arm	Non-V
Male	Inside the house	Walking	23:00:00	R/ foot	Non-V
Female	Home garden	Walking	21:00:00	L/ foot dorsum medial side	CBR
Male	Home garden	Handling coconut shelves	08:45:00	R index finger	HNV
Female	Chena	Harvesting	15:00:00	R/ fifth toe	Non-V
Male	Home garden	Standing	14:30:00	R/second toe	Non-V
Male	Home garden	Picking a coconut	18:00:00	L/4th finger	HNV
Male	Inside the house	Sleeping on the floor	03:30:00	R/Knee posterior aspect	IK
Female	Home garden	Walking	19:20:00	R/ foot	RV
Female	Inside the house	Walking	20:00:00	L/middle finger	HNV
Male	Home garden	Walking	04:15:00	R/ankle	HNV
Male	aside of road	stopped the bike	17:45:00	R/Fourth toe	UI
Male	Inside the house	Walking	20:30:00	L/ Foot	HNV
Female	Home garden	fetching coconut leaves	06:30:00	R index finger	HNV
Female	Home garden	Fetching firewood	04:40:00	R/LITTLE FINGER	HNV
Female	Farm	Fetching some food for hens	15:30:00	R/ foot	CBR
Male	Home garden	Walking	19:00:00	R/ foot	HNV
Female	Home garden	walking	19:30:00	L/ Foot	UI
Female	Home garden	walking	22:00:00	L/ Foot lateral aspect	HNV
Female	Gravel road	Walking	18:30:00	R/ foot dorsam	HNV
Male	Home garden	Harvesting	17:00:00	R/index finger	HNV
Female	Home garden	Fetching coconut shelf	18:45:00	R/S MIDDLE FINGER	HNV
Male	Paddy field	when untie rope of the cow	20:00:00	L/S Forearm	HNV
Female	Home garden		15:30:00	R/ 5th toe	CBR
Male	Tank bank	Walking	19:25:00	L/ big toe	UI
Male	farm	Walking	08:30:00	L/ big toe	UI
	Home garden	Walking	04:30:00	R/ foot medial aspect	HNV
Male	Paddy field	Walking	19:00:00		RV
Male	Home garden	Walking	04:30:00	R/ foot	RV
Male	Foot path	Walking	18:30:00	L/ Foot	UI
Male	Paddy field	Ground preparation in the farmland	12:00:00	R/ foot	UI
Male	Chena	Walking	19:00:00	L/ S Foot	RV
Male	near the lake	Walking	19:00:00	L/ foot dorsum	UI
Male	Lake bunt	Walking	22:00:00	R/ foot dorsum	HNV
Female	Home garden	Washing cloths	07:00:00	R/S Ring finger	HNV
Male	Home garden	Gardening	14:00:00	L/ S Foot medial aspect	HNV
Male	Home garden	Gardening	09:30:00	R/ hand dorsal surface	HNV
Male	Paddy field	Ground preparation in the farmland	15:00:00	L/ Foot	RV
Female	Home	Picking wood	05:00:00	R/ hand thumb	HNV
Female	Home garden	Fetching fire wood	12:00:00	L/ hand	HNV
Female	Home garden	Walking	20:00:00		RV
Female	Inside the house	Walking	18:30:00	R/ foot	HNV
Female	Inside the house	Picking wood	13:30:00	R/2nd finger	HNV
Female	Home garden	Walking	20:30:00		UI
Male	Shop	Picking wood	20:30:00	R/2nd finger	HNV
Female	Chena	Working at chena	14:00:00	L/ Foot	RV
Male	Coconut field	weeding	09:30:00	L/ Foot	RV
Male	Home garden	Walking	14:30:00	R/ foot	RV
Female	Stair case	Walking	05:15:00	R/ hand dorsal surface	Non-V
Female	Home garden	Picking wood	11:00:00	R/ hand thumb	HNV
Female	Paddy field	Collecting rods	09:00:00	L/S Dorsal surface	UI
Female	Home garden	Walking	18:00:00		UI
Male	Work place	Sleeping	02:30:00	R/chest wall	IK
Male	Home garden	Cleaning the garden	14:30:00	L / 3rd Toe	UI
Male	Paddy field	Ground preparation in the farmland	10:30:00	L/ big toe	UI
Male	Paddy field	Walking	18:00:00	R/ foot	RV
Male	Near the shop	Walking	21:15:00	R/ foot	RV
Male	Paddy field	Walking	20:30:00	L/ S Foot	RV
Male	Paddy field	Ground preparation in the farmland	15:45:00	R/ foot	RV
Male	Paddy field	Walking	18:30:00	R/s foot medial aspect	RV
Male	Paddy field	Ground preparation in the farmland	15:30:00	R/ hand dorsal surface	RV
Female	Chena	Harvesting	16:15:00	R/ foot	RV
Male	Near railway gate	Waiting to close the gate	20:30:00	L/foot medial side	HNV
Male	Inside the house	working	20:30:00	L/hand index finger	HNV
Male			19:30:00	L/ foot dorsum	RV
Male	Behind the house	Going to take shower	19:00:00	L/ foot dorsum	RV
Male	Work place	cleaning	09:30:00	R/S Ring finger	HNV
Male	At front door	Entering the home	19:00:00	R/ foot	Non-V
Female	Behind the house	Walking	05:30:00	R/ foot dorsum	UI
Female	Home garden	Gardening	07:30:00	R/ foot dorsum	HNV
Female	Outside the home	Removing grasses	13:30:00	R/ hand dorsal surface	UI
Male	Paddy field	Feeding cows	13:00:00		RV
Female	Coconut field	Cleaning	15:45:00	L/hand index finger	HNV
Female	Road		14:00:00	R/S MIDDLE FINGER	RV
Male	Foot path	Walking	18:30:00	L/ S Foot medial maleolus	RV
Female	Home garden	Plucking leaves	13:15:00	R/ foot	RV
Female	Behind the home	Picking firewood	05:30:00	L/hand dorsum 2nd web space	HNV
Male	Foot path	Walking	04:00:00	L/ big toe	HNV
Male	Home garden	Cleaning	16:00:00	L/ ankle posteriorly	HNV
Male	Paddy field	Walking	04:30:00	L/5th toe	RV
Male	Chena	Weeding the farmland	10:30:00	R/ big toe	Non-V
Male	Foot path	Walking	18:30:00	R/ foot dorsum	RV
Male	Near the home	Walking	20:00:00	L/ foot dorsum	HNV
Female	Foot path	Walking	19:25:00	R/ foot medial side	RV
Male	Home garden	Walking	20:30:00	R/ foot	HNV
Female	Home	Walking	02:30:00	R/ big toe	Non-V
Male	Inside the house	Walking	03:15:00	L/ S Foot	Non-V
Male	Inside the house	Walking	21:20:00	R/ foot	Non-V
Male	Paddy field	Sleeping	04:30:00	R/frontal region	IK
Male	Behind the house	Walking	04:30:00	R/ foot dorsum	HNV
Male	Inside the house	Working	18:10:00	R/ hand	Non-V
Male	Gravel road	Walking	19:00:00	L/ foot dorsum	UI
Male	In front of the hopuse	Walking	19:30:00	L/ foot dorsum	HNV
Female	Inside the house	Sleeping	03:00:00	L/shoulder	IK
Male	Inside the house	Walking	20:30:00	R/ foot dorsal aspect	HNV
Male	Paddy field	Sleeping	01:00:00	R/ foot dorsal aspect	RV
Male	Home garden	Walking	17:00:00	R/ Foot poterior aspect ankle joint	RV
Female	Inside the house	Gardening	11:30:00	R/ hand thumb	HNV
Male	Home garden	Cleaning	17:00:00	L/ foot fourth finger	HNV
Male	Paddy field	Walking	19:00:00	R/ Leg medial aspect	UI
Female	Inside the house	Walking	18:30:00	L/5th toe lateral aspect	Non-V
Female	Inside the house	Walking	20:00:00	L/S Forearm medial aspect	Non-V
Female	Gravel road	Walking	20:30:00	L/ Foot lateral maleolus	UI
Male	Chena	Harvesting	18:00:00	R/Knee joint anteriorly	UI
Female	Home garden	Walking	07:30:00	L/ Foot lateral aspect	HNV
Male	Home garden	Cleaning	08:00:00	R/index finger	UI
Male	work place	Picking a wood from a basket	12:30:00	L/middle finger	HNV
Male	in jungle	Playing	18:00:00	R/ foot dorsum	UI
Male	Paddy field	Sleeping	04:00:00		UI
Male	Paddy field	turning water for paddy	06:30:00	R/ foot dorsal aspect	UI
Female	near the house	Picking up a roof sheet	02:00:00	R/ forearm medial aspect	UI
Female	at chilli field	cleaning	10:30:00	L/ big toe	UI
Male	Gravel road	Riding bicycle	20:15:00	L/ big toe	UI
Female	Home garden	Walking	14:30:00	L/lower limb	UI
Female	Inside the house	Walking	06:30:00	L/ foot dorsum	UI
Male	Paddy field	Preparing the hut		R/thumb	UI
Female	Home garden	entering the home	21:45:00	R/ Leg	Non-V
Female	Home garden	Walking	09:30:00	L/ leg medial aspect	UI
Male	Chena	Walking	19:30:00	L/ foot dorsum	RV
Male	Paddy field	Walking	15:00:00	R/ hand thumb	Non-V
Male	Temple	Walking	20:00:00	L / 3rd Toe	UI
Male	Play ground	cutting grasses	12:10:00	R/ foot dorsum	RV
Male	Paddy field	Walking	17:00:00	R/ Leg medial aspect	UI
Female	Kitchen	taking bottle from shelf	07:15:00	L/Hand palmer surface	HNV
Male	Farm	Cleaning around coconut tree	09:30:00	L/ big toe	HNV
Male	Workshop	Removing some timber	19:40:00	R/S MIDDLE FINGER dorsal surface	UI
Male	Paddy field	Irrigating the farmland	21:00:00	R/ankle lateral side	UI
Male	Inside the house	Sleeping	04:00:00	not identified	IK
Female	Home garden	Cleaning	13:30:00	L/Hand	UI
Male	Home garden	Cleaning	19:30:00	R/ hand around wrist	HNV
Male	Home garden	plucking orange	15:15:00	L/second toe	UI
Male	Paddy field	Feeding cows	17:30:00	R/ Leg	UI
Female	At home	picking up a fire wood	11:30:00	L/ thumb	HNV
Female	Inside the house	Walking	21:00:00	R/3rd toe	UI
Male	Home garden	urinating	23:00:00	L/ foot dorsum	RV
Male	Paddy field	Walking	20:15:00	L/ Foot medial aspect	HNV
Male	home	lifting a wood	10:00:00	R/ foot dorsum	HNV
Female	Home garden	Gardening	09:00:00	L/ hand little finger	UI
Male	Behind the house	Cleaning the garden	17:30:00	R/ fifth toe	HNV
Male	Paddy field	applying manure	18:30:00	L/ Foot	RV
Male	Home garden	Walking	18:30:00	R/ foot dorsal aspect	RV
Male	Inside the house	picking a wood	16:30:00	L/index finger	HNV
Male	Home garden	farming	10:00:00	R/ hand dorsal surface	UI
Male	Inside the house	Walking	22:30:00	L/ foot dorsum	Non-V
Male	outside the house	Walking	05:30:00	L/ foot dorsum	UI
Male	Working site	Working	20:30:00	R/ foot	UI
Male	Paddy field	Walking	16:30:00	R/ foot dorsal aspect	RV
Female	Home garden	standing	05:00:00	R/Thumb	HNV
Male	In jungle	Walking	10:15:00	L/ foot dorsum	UI
Male	Home garden	planting	17:30:00	R/ foot medial aspect	RV
Female	Home garden	Walking	10:00:00	R/ foot dorsum	RV
Male	Business place	Walking	18:15:00	L/5th toe dorsal aspect	UI
Male	At home	Taking clothes from a box	21:00:00	R/ hand thumb	HNV
Male	Paddy field	Walking	16:30:00	L/foot dorsal aspect	RV
Male	Paddy field	Irrigating the farmland	10:00:00	L/ foot dorsum	RV
Male	Paddy field	While cutting a bamboo	13:40:00	R/ foot	UI
Male	Paddy field	Walking	20:10:00	L/foot	UI
Female	Home garden	Gardening	07:30:00	R/ Upper limb	HNV
Female	Workplace	picking bricks	10:00:00	L/Hand	UI
Male	Chena	Harvesting	15:00:00	R index finger	UI
Female	Chena	Harvesting	13:00:00	R/ Leg lateral side	RV
Male	Inside the house	Sleeping	00:00:00	R/upper limb	UI
Male	Road	Walking	19:10:00	R/ foot	RV
Female	Chena	Irrigating the farmland	18:00:00	L/ Foot	RV
Female	Home garden	Walking	19:30:00	L/ Foot	RV
Male	Water tank	Bathing	10:00:00	L/ Leg medial aspect	UI
Male	Home garden	Walking	03:30:00	R/ 5th toe	HNV
Male	At home	Walking to outside	20:00:00	L/lower limb	Non-V
Female	Inside the house	Cleaning	16:45:00	L/lower limb	HNV
Male	on the bund	Walking	19:00:00	L/lower limb	UI
Male	Home garden	Planing	14:00:00	Under the R/foot	HNV
Female	At home	Walking	21:00:00	R/ foot lateral malleolus	RV
Female	Inside the house	Walking	06:00:00	L/ foot dorsum	UI
Male	Gravel road	Waiting for a bus	04:30:00	L/lower limb	UI
Male	Paddy field	Walking	10:00:00	R/ foot medial aspect	RV
Female	Home garden	Walking	11:30:00	L/ foot dorsum	RV
Male	Paddy field	Walking	11:00:00	R/ foot dorsal aspect	Non-V
Male	Inside the house	Near the tapline	12:15:00	R/ foot	HNV
Male	Paddy field	Harvesting	11:00:00	R/ foot	RV
Male	Gravel road	Riding bicycle	18:30:00	L/ foot dorsum	RV
Female	Home	Walking	21:30:00	L/ foot dorsum	RV
Female	Paddy field	Harvesting	13:10:00	L/ Foot	RV
Female	Inside the house	Sleeping	23:00:00	R/ hand dorsal surface	UI
Male	Home garden	Sweeping	06:30:00	R/ foot	HNV
Male	Tank	Walking	17:30:00	L/ foot dorsum	UI
Female	Home garden	Walking	20:30:00	L/ Leg ventral aspect	UI
Male	in jungle	Feeding cattles	09:30:00	R/Heel	RV
Male	Road	Walking	19:00:00	L/second toe	RV
Female	Home garden	Walking	19:00:00	R/ foot dorsal aspect	UI
Male	Home garden	Walking	14:30:00	R/Little finger dorsal aspect	HNV
Male	Paddy field	Walking	20:30:00	L/ Foot lateral side	RV
Female	Outside the house	Walking to water tank	05:30:00	L/ big toe	UI
Male	Paddy field	Walking	18:30:00	R/ foot lateral side	HNV
Male	Paddy field	Harvesting	12:30:00	L/ foot dorsum	UI
Female	Home garden	Harvesting pepper	16:40:00	L/ ankle medial side	RV
Male	Paddy field	Harvesting	17:01:00	L/heel	UI
Male	Home garden	Walking to well	18:00:00	L/ ankle lateral side	RV
Male	At farm	Harvesting pepper	21:00:00	R/ foot lateral side	RV
Male	Paddy field	working	09:00:00	R/ foot	RV
Male	Paddy field	Harvesting	18:00:00	L/heel lateral side	UI
Female	Home garden	Walking	05:30:00	L/ Leg medial aspect	UI
Female	At home	Walking	21:20:00	L/lower limb	UI
Male	Home garden	Walking	20:30:00	R/Lower limb	UI
Male	Paddy field	Harvesting	14:00:00	L/ foot dorsum	RV
Male	Paddy field	Walking	22:00:00	L/ foot dorsum	UI
Male	Paddy field	working	09:00:00	R/ foot medial aspect	RV
Male	Home garden	Walking	00:30:00	L/ Foot lateral aspect	UI
Male	Gravel road	Walking	09:00:00	L/ foot dorsum	UI
Male	Home garden	Walking	22:30:00	R/ foot medial aspect	UI
Male	Gravel road	Walking	21:00:00	R/ foot lateral aspect	RV
Female	Home garden	Walking	22:00:00	R/ foot Lateral aspect	UI
Male	Home garden	Sleeping	02:00:00	L/upper limb wrist	IK
Male	Paddy field	Collecting paddy	11:00:00	R/3rd toe	RV
Female	Att home	Walking	04:00:00	L/lower limb	Non-V
Male	At home	Sleeping	00:00:00	R/ foot	UI
Male	Chena	Walking	14:30:00	L/ foot dorsum	RV
Male	Home garden	Walking	07:00:00	L/ foot dorsum	RV
Male	At water tank	bathing	16:30:00	L/ foot dorsum	RV
Male	Home garden	Walking	18:00:00	L/ foot dorsum	RV
Male	Paddy field	Walking	20:45:00	R/ foot dorsum	RV
Male	Paddy field	ground preparing	10:30:00	L/ Foot site not certain	RV
Male	Gravel road	Walking	19:30:00	R/ foot dorsal aspect	UI
Female	Inside the house	Walking	19:30:00	L/ Foot posterior aspect	UI
Female	Inside the house	Walking	18:00:00	L/ Foot ventral aspect	Non-V
Male	Gravel road	Walking	20:30:00	L/ big toe	RV
Female	Inside the house	Walking	21:00:00	L/ 2nd toe	Non-V
Male	Home garden	Cleaning	13:30:00	R/ foot medial aspect	RV
Male	Jungle	Walking	16:30:00	R/ foot lateral aspect	RV
Male	Chena	Resting in cottage	19:40:00	R/ hand	Non-V
Male	Home garden	Walking	20:30:00	R/Fourth toe	RV
Male	At home	Walking	05:30:00	R/ thumb	Non-V
Male	Home garden	Harvesting vegetables	15:45:00	L/ ankle	RV
Female	Home garden	Harvesting cashew	11:30:00	L/lower limb	RV
Male	Paddy field	Walking	16:15:00	L/lower limb	RV
Male	Tank	Harvesting green leaves	11:00:00	L/lower limb	UI
Female	At home	Walking	06:30:00	R/ foot dorsum	RV
Female	Home garden	Walking	11:00:00	R/ big toe	UI
Female	Home	Walking	17:00:00	L/ Foot medial aspect	UI
Female	Home garden	Cleaning	11:30:00	L/ hand middle finger	HNV
Female	At home	Cleaning	16:00:00	L/Hand dorsum	HNV
Male	At Sri maha Bodhiya	Walking	13:30:00	L/lower limb	RV
Male	Home garden	Walking	19:00:00	R/lower limb	UI
Female	at working place	Harvesting	10:15:00	L/ foot dorsum	UI
Female	Home	Cleaning house	08:00:00	R/ palm between humb and indezx fingers	Non-V
Female	House	Walking	16:00:00	R/sole third toe	Non-V
					UI
Male	Home garden	Walking	18:45:00	R/ ankle latral aspect	HNV
Male	Home	Taking water from well	12:30:00	R/ sole great toe	HNV
Female	Home	Having a bathe	21:00:00	L leg just above ankle	Non-V
Female	Home	Walking	19:30:00	L/ 4th toe	UI
Male	Ground	Getting dow from the bus	19:30:00	R/foot lateral aspect close to 3rd toe	HNV
Male	Ground	Walking	20:00:00	L/ foot dorsum	UI
Female	in the home	During sleeping	20:00:00	R/ palm dorsal aspect	RV
Male	Home garden	Walking	04:15:00	L/ ankle medial aspect	HNV
Male	Inside the house	Sleeping	02:45:00	R/ ear ( back of the ear )	IK
Male	Youth camp	Walking	20:30:00	L/ S Foot posteror aspect	HNV
Male	Home	Walking	23:15:00	R/foot ankle lateral aspect	RV
Male	Paddy field	Harvesting	10:30:00		UI
Male	Paddy field	Walking	08:30:00	R/ sole 5th toe	RV
Male	At bordime place	Walking to open door	19:30:00	L/heel	RV
Female	at home	Walking	20:00:00	R/ foot	RV
Male	Home garden	Gardening	08:00:00	L/ S Foot	UI
Male	Home garden	Ground preparation in the farmland	08:30:00	L/ S Foot	HNV
Male	Road	Walking	09:00:00	L/foot dorsum medial aspect	CBR
Male	Home	Sleeping	00:00:00	L / great toe	UI
Female	Home garden	Gardening	08:50:00	L/S ankle	UI
Male	Home garden	Walking		L/ big toe	HNV
Male	Home garden	Walking	02:45:00	L/ foot dorsum	RV
Female	Home garden	Gardening	15:00:00	L/ S Foot	HNV
Male	Washing area	During wasing	08:00:00	L/ foot behind ankle	RV
Male	Home	Sleeping	04:00:00	Any bite site or fang mark is not detected	UI
Female	Home	Cleaning the garden	10:00:00	R/ sole	RV
Male	Paddy field	Harvesting	00:00:00	L/foot	HNV
Female	Room	Cleaning	17:45:00	R/foot below ankle	UI
Female	Temple	Walking	20:00:00		UI
Male	Home garden	Walking	20:15:00		UI
Male	Home garden	Gardening	09:30:00	R/ Leg	HNV
Male	Paddy field	Harvesting	13:30:00	L/ foot lateral aspect	RV
Female	School	Cleaning	08:00:00		UI
Male	Home garden	Gardening	15:00:00	R/ankle	HNV
Female	Home	Sitting on the chair	04:40:00	L/ hand	IK
Female	Home	Cleaning the room	21:00:00	L/ 5th toe	Non-V
Female	Home	Walking	19:30:00	R/ foot	UI
Male	Road	Walking	18:30:00	L/ leg	UI
Male	Home garden	Walking	06:00:00	R/ 5th toe	HNV
Male	Home garden	Walking	09:15:00	R/ foot( heel)	UI
Female	Paddy field	Harvesting	12:15:00	L/ foot	UI
Male	Home	Walking	06:30:00	L/ Foot	IK
Male	Chena	Fire rescue	15:00:00	R/ 5th toe	RV
Female	Home	Walking	21:10:00	R/ foot medial aspect	RV
Female	Home	Walking	20:00:00	L/ great toe	RV
Male	Paddy field	Irrigating the farmland	02:00:00	R/ foot lateral aspect	RV
Female	Paddy field	Harvesting	15:30:00	R/ foot dorsum	RV
Female	Home garden	Walking	16:00:00	R/ 4th toe	UI
Male	Gravel road	Walking	21:00:00	R/ great toe	UI
Female	home	helping to buildup new home	18:30:00	L/hand index finger	HNV
Male	Paddy field	Walking	18:30:00	R/ foot dorsum	RV
Male	Paddy field	Walking	14:00:00		RV
Male	Home	Sleeping	21:15:00	R/ foot	IK
Male	Home	Sleeping	03:30:00	R/ hand dorsum middle finger	UI
Male	Inside the house	Walking	02:00:00	R/ fifth toe	HNV
Male	Home	Walking	19:30:00	R/ foot dorsum	RV
Male	Chena	Ground preparation in the farmland	12:30:00	R/ foot dorsum	RV
Male	water tank	Irrigating the farmland	19:15:00	R/ foot below ankle	UI
Male	Home	Picking a stick	05:30:00	L/ middle finger dorsal aspect	RV
Male	Paddy field	Harvesting	08:00:00	R/ 5th toe	RV
Male	Home	Having a bathe	20:20:00	L/ foot below knee	IK
Female	Home	Walking	19:00:00	L/ foot	IK
Male	Home garden	Cleaning the garden	10:00:00	L/ ankle	RV
Female	Paddy field	Harvesting	09:00:00	L/4th finger	RV
Female	Cultivating land	Harvesting	16:30:00	L/ Foot	UI
Female	Home garden	Walking	18:30:00	R/Fourth toe	HNV
Female	Home garden	Gardening	17:15:00	L/ foot big toe	UI
Female	Inside the house	sitting in the home	18:40:00	R/ foot	UI
Male	Inside the house	Walking	18:30:00	L/ Foot	IK
Female	In the road	Walking	21:30:00	R/ foot	UI
Male	Inside the house	Walking	04:20:00	L/ Foot	UI
Female	Home garden	Cleaning	10:00:00	R/ foot	Non-V
Female	Forest	Walking	08:00:00	R/ foot ( below ankle)	RV
Male	Home garden	Walking	06:00:00	L/ Foot	RV
Female	in home	Walking	12:15:00	R/ foot	CBR
Male	farm	when walking with animal	17:00:00	R/ foot	RV
Female	Totupala	Bathing	15:00:00	R/ foot	UI
Female	at home	while bathing	18:30:00	L/ Foot	Non-V
Female	IN HOME	walking in room	10:45:00	R/ foot 2nd toe	Non-V
Male	at road	when going to temple	19:00:00	L/ Foot	UI
Male	Inside the house	Walking	19:15:00	L/ ankle	Non-V
Male	Paddy field	Harvesting	00:45:00	R/ foot below ankle	RV
Female	in home	walking to room	10:00:00	r big toe	Non-V
Male	Paddy field	Harvesting	13:30:00	L/ Foot	CBR
Male	Paddy field	Walking	17:30:00	left & right foot	RV
Male	Paddy field	Harvesting	16:00:00	R/ foot	RV
Female	Gravel road	Walking	09:30:00	R/ 5th toe	HNV
Male		Ground preparation in the farmland	19:00:00	L/ Foot	RV
Female	home	during walking	18:00:00	R/ foot	Non-V
Female	home	making a tea	21:00:00	R/ foot	IK
Female	Home garden	during feeding to dog	19:00:00	L/4th finger	HNV
Male	Chena	Weeding the farmland	13:15:00	R/ foot	RV
Male	home	sitting on chair	19:00:00	R/ palm ring finger	UI
Male	Home garden	cutting grass	16:30:00	R/second toe	RV
Male	HOME	WALKING	19:30:00	L/5th toe	HNV
Male	home	during walking	19:00:00	L/ S Foot 5th toe	UI
Male	Home garden	Walking	04:45:00	L/S foot 3rd toe	HNV
Male	Home garden	Walking	03:10:00	R/ hand 4th finger	HNV
Male	Inside the house	Sleeping	04:00:00	L/ Foot	UI
Female	Home garden	Walking	23:30:00	L/ Foot	UI
Male	Ground	Walking	12:15:00	L/ Foot	RV
Female	Home garden	Cleaning	06:30:00	L/ Foot	RV
Male	Resevior	Picking flowers	13:15:00	R/hand 2nd finger ( dorsum )	UI
Female	Bathroom	Bathing	14:00:00	R/ foot	UI
Male	Work place	During working	13:30:00	L/ hand	HNV
Male	Paddy field	Harvesting	17:00:00	R/ foot big toe	RV
Male	Inside the house	Sleeping	01:00:00	L/ hand	RV
Female	Road	Picking a stick	11:00:00	L/Hand ( arm )	HNV
Male	Inside the house	Cleaning the room	14:00:00	L/Palm dorsum	UI
Male	Paddy field	Harvesting	16:00:00	R/ foot big toe	RV
Female	Paddy field	Ground preparation in the farmland	16:30:00	L/ shoulder	UI
Female	home	cleaning the home	20:00:00	r/ little finger	UI
Male	Paddy field	Cutting grasses	11:30:00	R/Foot 2nd toe	UI
Female	In home garden	walking garden	05:30:00	r/foot big toe	HNV
Male	water tank	bathing	19:30:00	R/ foot	UI
Male	Home garden	cleaning	20:30:00	L/ Ring finger	UI
Male	Road	Walking	03:00:00	R/ ankle	UI
Male	Home garden	Gardening	08:00:00	R/ palm	UI
Male	Paddy field	Ground preparation in the farmland	07:30:00	L/ Foot	HNV
Male	Paddy field	Harvesting	08:30:00	L/ Foot	UI
Male	Home garden	Gardening	10:30:00	L/ Foot	HNV
Female	Home garden	Walking	08:00:00	R/ foot	UI
Male	Inside the house	Sleeping	00:05:00	R/second toe	Non-V
Male	Paddy field	Harvesting	15:00:00	L/ foot dorsum	RV
Male	Paddy field	Harvesting	19:20:00	L/ Foot	RV
Male	Paddy field	Harvesting	21:30:00	R/ foot	UI
Male	at home	Walking	23:15:00	L/5th toe	IK
Female	Inside the house	Walking	02:00:00	L/5th toe	HNV
Female	Home garden	Gardening	15:30:00	R/S MIDDLE FINGER	HNV
Male	work place	doing working	10:45:00	L/ S Foot	UI
Male	at lake	cleaning cows	10:20:00	L/ Foot	RV
Male	Home garden	Walking	11:00:00	R/ foot	RV
Male	Paddy field	cleaning niyara	13:00:00	L/ Foot	UI
Male	Paddy field	Harvesting	14:45:00	L/ Leg	RV
Male	working place	removing stones	12:15:00	R/ forearm	Non-V
Female	Inside the house	Walking	18:00:00	R/ foot	Non-V
Male	Paddy field	Harvesting	11:25:00	R/ foot	RV
Male	Paddy field	Harvesting	12:15:00	L/ Foot	RV
Male	Paddy field	Harvesting	10:30:00	L/ Foot	RV
Female	near the tank	when caring cows	13:30:00	L/ hand	RV
Male	Paddy field	making niyara	13:00:00	R/ hand	UI
Male	Paddy field	Harvesting	15:00:00	R/ hand dorsal surface	UI
Male	wash room	bathing	18:30:00	L/ Foot	RV
Female	Inside the house	cleaning	17:30:00	R/ hand	HNV
Male	road	Walking	19:15:00	L/ Foot	RV
Male	Home garden	Walking	20:30:00	L/ S Foot	HNV
Male	Cultivating land	Harvesting	19:00:00	L/ S Foot	HNV
Male	Home garden	Walking	19:30:00	L/ Foot	HNV
Male	tank	cleaning body in the tank	21:00:00	R/ foot	UI
Male	Paddy field	Harvesting	10:00:00	L/ Foot	RV
Female	Paddy field	Harvesting	11:30:00	R/ foot	RV
Female	at home	when going to the toilet	06:30:00	R/ foot	HNV
Male	Home garden	cleaning	08:30:00	R/ hand	HNV
Male	Home garden	cleaning	09:00:00	R/ hand	HNV
Male	at home	when cleaning	15:00:00		HNV
Male	Home garden	Walking	00:30:00	R/ foot 2nd finger	Non-V
Female	Inside the house	Walking	06:30:00	R/ foot	Non-V
Male	Paddy field	Ground preparation in the farmland	11:00:00	L/ Foot	RV
Male	Paddy field	Harvesting	15:00:00	L/ ankle	HNV
Male	Paddy field	making niyara	10:30:00	R/ foot	UI
Female	Inside the house	household work	21:15:00	R/ hand	HNV
Male	Chena	cleaning	16:00:00	R/ hand	UI
Female	Inside the house	Sleeping	21:00:00	L/ hand	UI
Male	bording house	washing	03:30:00	L/ Foot & r/ hand	HNV
Male	Paddy field	Harvesting	08:00:00	R/ foot below knee	UI
Female	Home garden	collecting sticks	16:30:00	R/ hand	HNV
Male	Paddy field	Harvesting	16:30:00	L/ Foot	UI
Male	road	Walking	21:00:00	L/ Foot	UI
Female	Home garden , under flower vas	Gardening	08:00:00	L/4th finger	HNV
Male	Paddy field	Harvesting	12:40:00	L/ big toe	HNV
Male	Chena	Sleeping	23:30:00	L/ Foot	UI
Female	Chena	Sleeping	02:00:00	L/ Foot	UI
Male	Inside the house	Sleeping	20:30:00	R/ hand	UI
Male	Paddy field	Walking	19:00:00	L/ Foot	UI
Male	temple	running	22:30:00	L/ Foot	UI
Male	Inside the house	Walking	06:15:00	L/ Foot	Non-V
Male	At Temple	Walking	16:15:00	R/lower limb	UI
Female	Chena	Harvesting	14:00:00	R/ hand	UI
Female	Home garden	washing	19:30:00	L/ Foot	IK
Female	Inside the house	Sleeping	22:00:00	L/ hand	IK
Female	busstand (wash room) kandy	getting bucket	08:00:00	R/ hand	HNV
Male	road	Walking	19:15:00	L/ Foot	RV
	road	Walking	20:30:00	L/ Leg	RV
Male	niyara	Walking	22:30:00	L/S ankle	RV
Male	Home garden	cleaning	19:00:00	R/LITTLE FINGER	HNV
Male	Tank	Bringing water	10:00:00	L/S foot 5th toe	UI
Female	Inside the house	Walking	02:00:00	L/S foot 2nd toe	UI
Male	Paddy field	Harvesting	18:30:00	L/lower limb below ankle	RV
Male	Paddy field	cleaning niyara	11:00:00	L/ hand 3rd finger	UI
Female	Home garden	Walking	08:00:00	L/ Foot	UI
Male	Paddy field	Harvesting	19:30:00	R/lower limb	HNV
Male	Chena	Harvesting	11:00:00	L/ Foot	HNV
Male	Paddy field	working	11:30:00	R/ hand	UI
Female	shop	coconut scraping	13:20:00	r big toe	Non-V
Female	Paddy field	Harvesting	16:30:00	R/ foot	RV
Male	Home garden	Gardening	08:30:00	L/ Leg	IK
Male	bed	Sleeping	22:00:00	L/ Foot	HNV
Female	Home garden	cleaning	09:30:00	R/ hand	HNV
Male	Home garden	Walking	18:45:00	R/ Leg	HNV
Male	In shop	Walking	18:45:00	L/ hand	HNV
Male	Home garden	Walking	19:30:00	L/ Foot	RV
Male	Paddy field	Harvesting	07:30:00	L/ foot thumb	RV
Male	Paddy field	working	04:00:00	L/ Foot	RV
Female	Home garden	Walking	15:30:00	L/ Foot	RV
Male	Home garden	Walking	20:30:00	R/ foot	UI
Female	Inside the house	Walking	22:20:00	L/ Leg	UI
Male	Paddy field	Harvesting	19:30:00	L/ Foot	UI
Male	Chena	Walking	21:00:00	L/ upper limb	HNV
Male	Paddy field	Walking	09:00:00	R/ foot	RV
Male	Inside the house	Walking	15:45:00	R/ hand	UI
Male	Paddy field	Walking	12:00:00	L/ Leg	UI
Male	Home garden	Walking	15:30:00	R/ big toe	RV
Female	home	Walking	19:00:00	L/ leg 2 nd toe	Non-V
Female	Home garden	Walking	04:00:00	R/ Leg	HNV
Male	work place	during working	02:30:00	R/ foot	HNV
Male	at home	when walking to take compressor	09:30:00	R/ hand 5th finger	HNV
Male	Paddy field	water supplying to paddy feild	15:30:00	R/ foot 3rd toe	UI
Female	at home	during cooking	07:20:00	r/ hand middle finger	HNV
Male	at lake		21:00:00	r/ foot big toe	Non-V
Male	Paddy field	Harvesting	16:00:00	R/ foot	UI
Male	at home	when taking a coconut	18:30:00	r/ foot	UI
Male	Paddy field	Harvesting	19:30:00	left lower limb 2 nd finger	HNV
Male	Paddy field	Walking	16:00:00	L/ Foot	RV
Male	at home	when walking	20:00:00	r/ foot big toe	Non-V
Male	Inside the house	Walking	20:45:00	L/ foot fifth finger	RV
Male	At lake	When collecting Pasi	18:30:00	R/ hand 4th finger	UI
Male	Home garden	Walking	19:15:00	L/ Foot	RV
Female	garden	walking on the garden	16:00:00	l / foot	UI
Male	working place	during warking	14:30:00	R/ hand	HNV
Male	in working place	during sleeping	18:00:00	r/ hand	UI
Male	in home	during washing	21:30:00	r/ foot	UI
Male	near the tank	during walking	14:30:00	l/ foot	UI
Female	garden	walking	15:00:00	l/ foot	UI
Male	Paddy field	walking	19:15:00	l / foot	HNV
Male	at pela	sleeping	02:30:00	r/ side face near the ear	UI
Male	Home garden	walking	12:30:00	l/ foot	CBR
Male	at heene pala	Sleeping	11:00:00	r/ hand	UI
Female	at hena	Harvesting	15:30:00	l /lower limb	UI
Male	Home garden	Walking	21:30:00	L/lower limb	Non-V
Female	Home garden	Gardening	09:00:00	R/ hand	HNV
Male	Paddy field	Harvesting	04:30:00	L/ S Foot	UI
Male	Home garden	Walking	04:30:00	L/lower limb	IK
Male	Paddy field	Walking	18:30:00	L/lower limb	RV
Male	Paddy field	Harvesting	09:45:00	L/ S Foot	RV
Female	Home garden	Walking	10:30:00	L/ S Foot	UI
Male	Home garden	givining food for snake	10:30:00	L/ hand	CBR
Female	Gravel road	Walking	20:00:00	L/lower limb	UI
Female	Gravel road	Walking	19:00:00	L/lower limb	UI
Male	Home garden	Walking	18:30:00	L/lower limb	HNV
Female	Home garden	Gardening	07:30:00	R/ hand	UI
Male	Home garden	Walking	13:30:00	L/ S Foot	UI
Male	Paddy field	Walking	16:00:00	L/ Foot	RV
Male	Gravel road	Walking	19:50:00	R/ foot	UI
Male	Paddy field	walking	18:00:00	R/ foot	RV
Male	Inside the house	Walking	03:00:00	L/ S Foot	UI
Male	Home garden	Gardening	08:30:00	R/ hand	UI
Male	Paddy field	Harvesting	11:00:00	L/ lower limb	RV
Male	Paddy field	Harvesting	13:30:00	r/ lower limb	RV
Female	Home garden	Walking	09:00:00	R/ foot	UI
Male	on bike	driving	20:30:00	r/ arm 3rd finger	UI
Male	at home	when cleaning	07:30:00	r/ hand 3 rd finger	HNV
Male	home garden	cleaning home garden	12:00:00	r/leg big toe	RV
Male	on motor bike near the paddy field	on moter bike	19:00:00	r/hand	HNV
Female	at home	Walking	14:00:00	l/leg big toe	Non-V
Male	Paddy field	Harvesting	06:30:00	l/ lower limb	Non-V
Male	Paddy field	Walking	15:30:00	L/ Foot	RV
Male	at forrest	when cleaning animals	14:30:00	L/ leg	RV
Male	at home	when thouching wall ( out Side)	19:00:00	l/hand 4 th finger	Non-V
Male	Paddy field	Harvesting	12:05:00	l / foot	UI
Male	at heena	when fit a water machine	15:30:00	r/foot	RV
Male	Paddy field	working	13:30:00	r/upper limb	RV
Female	home	waking	21:30:00	L/ Foot	Non-V
Female	Home garden	cleaning	18:30:00	R/ hand	UI
Male	Home garden	cleaning	18:30:00	R/index finger	HNV
Male	Praja shalawa	during Waking	15:00:00	r/ leg 2 nd toe	Non-V
Male	Paddy field		08:00:00	R/ hand	HNV
Male	Gravel road	Walking	21:30:00	L/ S Foot	HNV
Female	Home garden	Walking	23:30:00	L/ S Foot	Non-V
Male	Home garden	Walking	09:30:00	L/ S Foot	Non-V
Male	Paddy field	cleaning	15:00:00	L/ foot 4th finger	RV
Male	Paddy field	Harvesting	15:30:00	L/ foot dorsum	RV
Male	TEMPLE	CLEANING	23:00:00	R/ foot	UI
Female	Inside the house	working	11:30:00	R/ hand	HNV
Male	Inside the house	Sleeping	23:00:00	L/ Leg	UI
Male	Home garden	when walking	19:50:00	L/ foot	RV
Female	Home garden	Gardening	16:00:00	L/Hand	HNV
Female	Inside the house	Sleeping	22:00:00	L/ hand	HNV
Female	Inside the house	CLEANING	09:30:00	R/ hand	UI
Female	Home garden	Gardening	15:40:00	L/ S Foot	CBR
Male	Paddy field	during cleaning	19:30:00	L/ Foot	RV
Female	Inside the house	WHEN CLOSE THE DOOR	22:10:00	R/ hand	HNV
Female	Home garden	cleaning	10:00:00	L/Hand	Non-V
Male	Chena	Harvesting	09:30:00	L/foot big toe	RV
Male	Paddy field	Harvesting	16:30:00	R/ hand	UI
Female	river	during bath	17:00:00	L/ hand	UI
Male	Paddy field	Walking	18:00:00	R/ foot	UI
Female	Inside the house	working	22:00:00	R/ hand	HNV
Female	Home garden	when sitting on chair	21:00:00	L/ Foot	HNV
Female	Inside the house	Walking out to home	19:30:00	L/ foot dorsum	HNV
Female	Home garden	Walking	19:30:00	R/ foot	HNV
Female	Inside the house	working	19:30:00	R/ foot	UI
Male	road	Walking	18:45:00	R/ foot	UI
Female	Inside the house	sitting	19:30:00	L/ Foot	UI
Male	Paddy field	Harvesting	20:00:00	L/ S Foot	UI
Male	Paddy field	Walking	17:30:00	L/ Leg	RV
Male	Inside the house	CLEANING	21:00:00	R/ hand	HNV
Female	Inside the house	Walking	21:30:00	R/ foot	Non-V
Male	Paddy field	Walking	20:30:00	L/ Leg	UI
Male	Home garden	Walking	17:30:00	L/ Foot	RV
Female	Inside the house	Walking	20:30:00	L/ S Foot	Non-V
Male	Chena	Walking	20:30:00	R/ foot	UI
Male	school ground	prepaired house for school sport meet	20:30:00	L/ foot	RV
Female	Inside the house	Walking	05:45:00	L/ Foot	Non-V
Female	Home garden	Gardening	16:10:00	R/ foot	HNV
Female	Home garden	Gardening	18:30:00	L/ Foot	UI
Male	Home garden	cleaning	18:00:00	R/ hand 2nd finger	HNV
Female	Home garden	When bathing	23:00:00	L/ Foot	UI
Female	Home garden	cleaning	08:00:00	L/ Foot	UI
Male	Paddy field	Walking	11:30:00	L/ S Foot	UI
Female	Inside the house	WORKING	14:45:00	R/ hand	HNV
Female	Chena	Harvesting	15:00:00	L/ hand	UI
Male	Inside the house	Walking	20:40:00	L/ Foot	HNV
Female	Inside the house	Walking	21:50:00	R/ foot	HNV
Female	Inside the house	searching key	17:30:00	L/ hand	HNV
Male	Chena	Walking	01:00:00	R/ foot	Non-V
Male	Inside the house	finding key in bag	11:30:00	R/ hand	HNV
Male	work place	sleeping	16:00:00	r/arm 2 nd finger	UI
Female	Inside the house	searching wood for cooking	06:30:00	R index finger	HNV
Male	Chena	Walking	17:00:00	L/ hand	HNV
Male	Home garden	Walking	20:00:00	R/ foot	HNV
Female	Home garden	Walking	05:45:00	R/ foot	HNV
Male	Home garden	cleaning	11:00:00	R/ foot	UI
Male	temple	during working	11:30:00	R/ hand 2nd finger	HNV
Female	Paddy field	Harvesting	13:00:00	R/ hand	UI
Female	Inside the house	Walking	20:30:00	L/ Foot	HNV
Male	wash room	walking	08:30:00	L / ear lobe	Non-V
Male	Home garden	Walking	22:30:00	L/ Foot	HNV
Male	in garden	cleaning	17:30:00	L/ Foot	RV
Male	garden	Walking	19:30:00	L/ Foot	UI
Female	Inside the house	cleaning	20:00:00	R/ foot	Non-V
Male	in home	during sleeping	03:00:00	R/ foot	UI
Female	Paddy field	Walking	16:00:00	L/ Foot	UI
Male	Paddy field	Harvesting	14:30:00	L/ Foot	RV
Female	Paddy field	Walking	15:30:00	R/ foot	RV
Male	Chena	Walking	19:20:00	L/ foot	RV
Male	Paddy field	Walking	19:40:00	R/ foot	UI
Male	Paddy field	Walking	19:20:00	R/ big toe	UI
Female	Home garden	Walking	10:00:00	L/ Foot	UI
Male	Paddy field	Walking	17:15:00	r/foot 2nd finger	RV
Male	Paddy field	Walking	17:45:00	R/ foot	UI
Male	Paddy field	sitting	16:00:00	scrotum	Non-V
Male	Inside the house	Walking	03:30:00	R/ foot	HNV
Male	Paddy field	Walking	10:15:00	R/ foot	RV
Female	Home garden	pick up betel nut	09:30:00	R/S Ring finger	HNV
Female	Inside the house	Walking	00:15:00	R/ foot 4th toe	Non-V
Male	Paddy field	working	13:20:00	R/3rd toe	UI
Male	Home garden	cleaning	08:00:00	R/ hand	HNV
Male	temple garden		09:30:00	L/ Leg	HNV
Male	Inside the house	Walking	22:40:00	R/ foot	HNV
Female	Home garden	pick up betel nut	11:00:00	R/ 1st finger	HNV
Female	Inside the house	Sleeping	03:30:00	R/ hand	UI
Female	Home garden	Walking	12:00:00	L/ Foot	UI
Male	Paddy field	Walking	14:40:00	L/ Foot	RV
Male	Paddy field	Walking	15:00:00	L/ Foot	UI
Male	Inside the house	Walking	22:00:00	R/ foot	Non-V
Male	Paddy field	Walking	16:00:00	R/ foot	UI
Male	in home	Walking	18:30:00	L/ Foot	UI
Male	river	bathing	18:30:00	L/ hand	HNV
Male	Paddy field	Walking	19:30:00	R/ foot	HNV
Male	Home garden	Walking	18:30:00	L/ S Foot	UI
Female	Paddy field	Walking	11:30:00	L/ Foot	UI
Male	Paddy field	Walking	17:30:00	L/ Foot	UI
Male	Inside the house	playing	17:00:00	L/Hand	UI
Male	work place	during working	14:30:00	L/ Foot	UI
Male	Home garden	playing	10:30:00	L/ Foot	UI
Male	Home garden	Walking	10:00:00	L/ Foot	RV
Male	Paddy field	Harvesting	10:30:00	R/ foot	UI
Female	Chena	Harvesting	08:30:00	L/ hand	HNV
Male	Paddy field	Harvesting	15:15:00	L/ Foot	RV
Male	Inside the house	bathing	18:30:00	L/ Foot	UI
Female	Inside the house	Sleeping	17:00:00	R/ hand	UI
Female	Home garden	Walking	09:00:00	R/ foot	RV
Male	Paddy field	working	13:00:00	L/ hand	HNV
Male	ground	picking coconut	10:00:00	R/ foot	UI
Male	Home garden	Harvesting	09:00:00	R /thigh	UI
Female	in the kitchen	Walking	20:00:00	L/ Foot	HNV
Female	Home garden	Walking	04:15:00	R/ foot	HNV
Male	Chena	cleaning	10:00:00	L/ Foot	UI
Male	thisa wewa camp	cleaning the garden of working place	16:15:00	R/ foot	UI
Male	on bike	driving	20:40:00	L/ Foot	UI
Male	out of home	Walking	20:00:00	R/ foot	UI
Male	Paddy field	water supply to the paddy field	00:30:00	L/ Foot	UI
Female	Home garden	remove feeds from bag	12:30:00	R/ hand	HNV
Female	Home garden	Walking	15:00:00	L/ Foot 2nd toe	RV
Male	Home garden	wood cutting	15:00:00	R/ big toe	UI
Male	Paddy field	working	14:30:00	L/ Foot	UI
Female	Inside the house	Walking	04:40:00	R/LITTLE FINGER	Non-V
Male	toilet	getting busket	19:00:00	L/ big toe	HNV
Male	Home garden	Walking	19:00:00	L/ Foot	CBR
Female	Home garden	Walking	18:15:00	R/ 5th toe	HNV
Female	Inside the house	cooking	14:00:00	R/ foot	UI
Female	Home garden	Walking	20:00:00	L/ S Foot	HNV
Female	Road	Walking	19:30:00	L/ Foot	UI
Male	Paddy field	working	18:45:00	L/ S Foot	RV
Male	Paddy field	WORKING	21:00:00	L/ Foot, R/FOOT	UI
Male	Paddy field	WORKING ON PADDY FIELD	00:30:00	L/ S Foot	RV
Female	Inside the house	Sleeping	02:00:00	L/ hand	UI
Male	Paddy field	working	09:30:00	R/ foot	UI
Male	Paddy field	CUTTING PADDY	10:00:00	R/ foot	RV
Male	Paddy field	WORKING	12:00:00	R/ foot	RV
Female	Paddy field	Harvesting	12:30:00	L/ Leg	RV
Male	Home garden	Walking	20:50:00	R/ Leg	UI
Female	Home garden	Gardening	18:00:00	L/ Leg	UI
Male	Paddy field	WORKING	10:30:00	R/ foot	RV
Male	Home garden	Walking	14:00:00	R/ hand	HNV
Male	Gravel road	Walking	21:00:00	L/ Leg	UI
Male	Gravel road	Walking	20:35:00	L/ S Foot	HNV
Male	Paddy field	Harvesting	21:00:00	R/ Leg	RV
Male	Inside the house	Walking	21:45:00	L/lower limb	IK
Male	Chena	sitting	20:30:00	L/ Leg	Non-V
Male	Paddy field	Harvesting	20:00:00	L/ Leg	UI
Male	Chena	working	10:30:00	R/ foot	UI
Female	Paddy field	during working	02:30:00	R/ foot	UI
Male	Inside the house	cleaning	16:30:00	R/LITTLE FINGER	HNV
Male	Gravel road	Walking	19:00:00	L/ Foot	Non-V
Male	working place (garden)	cleaning	16:45:00	L/ Leg	UI
Male	Home garden	Walking	19:30:00	R/ foot	UI
Male	Home garden	Walking	19:30:00	R/ foot	UI
Male	Paddy field	Walking	18:00:00	L/ Foot	RV
Male	Paddy field	Walking	18:00:00	R/Heel	UI
Male	Paddy field	working	13:30:00	R/ foot	RV
Female	Home garden	Walking	19:15:00	L/S foot 3rd toe	HNV
Male	Paddy field	Walking	16:30:00	L/ Foot	UI
Male	Paddy field	Harvesting	05:00:00	R/ foot	UI
Male	Paddy field	working	04:30:00	L/ Foot	UI
Male	Paddy field	Harvesting	10:00:00	L/ Foot	RV
Female	Inside the house	Walking	09:00:00	L/ Foot	Non-V
Female	Road	Walking	20:30:00	R/ foot	UI
Male	at home garden	when get off bicycle	19:30:00	R/ foot	RV
Female	hena	working	13:30:00	L/ Foot	UI
Male	Paddy field	Harvesting	10:30:00	L/ Foot	RV
Male	At road	Walking	18:30:00	L/S foot 2nd toe	UI
Male	at road	walking	20:00:00	r/foot	UI
Female	Paddy field	Harvesting	15:50:00	L/ Foot	RV
Male	Home garden	Cleaning and washing	20:40:00	R/ foot	UI
Male	work place	working	18:45:00	R/ foot	UI
Female	in home	Sleeping	22:45:00	L/ hand	HNV
Male	road	walking	19:30:00	L/ foot	UI
Male	Home	cleaning	20:00:00	r/ foot	UI
	road	when riding botor bike, fall down on snake	16:00:00	L/ hand	RV
Female	in home	going out to home	03:30:00	R/ foot	HNV
Male	Hotel garden	Cleaning	15:00:00	L/S foot 3rd toe	Non-V
Male	Lake	Bathing	18:00:00	L/ Foot	UI
Male	Chena	working	07:30:00	R/ foot	UI
Male	Paddy field	Harvesting	12:30:00	R/ foot	UI
Male	Road	Walking	07:10:00	R/ foot	RV
Female	At tank	Bathing	18:30:00	R/ foot	UI
Male	on moterbike	driving	09:45:00	L/ Foot	CBR
Female	Paddy field	working	15:15:00	L/ Leg	RV
Male	Paddy field	working	10:00:00	L/ Foot	RV
Male	Inside the house	Sleeping	20:30:00	L/ Foot	UI
Male	Paddy field	working	16:00:00	R/ foot	RV
Female	Home garden	Walking	22:15:00	R/ foot 2nd toe	UI
Male	camp garden	Walking	23:30:00	R/ foot	RV
Male	Paddy field	water supply	20:45:00	L/ Foot	UI
Male	Inside the house	Sleeping	10:30:00	R/ hand	UI
Female	road	Walking	21:45:00	R/ foot	UI
Male	ROAD	Walking	21:30:00	L/ Foot	RV
Female	road	Walking	19:15:00	L/ Foot	UI
Female	out side of home	searching wood	03:30:00	R/ hand, 2nd finger	HNV
Male	near the tank	cleaning tank	13:30:00	L/ Foot 5th toe	UI
Female	Home garden	Walking	19:45:00	L/ Foot	UI
Male	Paddy field	Walking	16:00:00	R/ foot	RV
Male	Home garden	Ground preparation in the farmland	16:30:00	L/ Foot	RV
Male	inside home	Walking	20:30:00	L/ Foot	UI
Male	Home garden	working	14:00:00	R/ foot	HNV
Male	in side home	walking	18:00:00	L/ Foot small toe	Non-V
Male	Forest	during walking	08:30:00	L/ Leg	RV
Male	in home	sleeping		r/hand	UI
Female	out side home	walking	20:00:00	R/ hand	UI
Female	Home garden	cleaning	08:00:00	L/ Foot	UI
Male	At town	Cleaning drainage	06:00:00	L/ hand	UI
Male	Inside the house	Sitting on chair	19:00:00	L/ Foot	UI
Male	Paddy field	Sitting on the floor	04:00:00	R/ upper limb	UI
Male	Home garden	Walking	20:00:00	R/ foot	UI
Male	Paddy field	Walking	14:00:00	L/ hand	RV
Male	Paddy field	caring animals	16:30:00	R/ foot	UI
Male	Home garden	cleaning	09:15:00	R/ foot	HNV
Female	Home garden	when walking to bath	19:00:00	L/ Foot	UI
Female	inside home	Walking	18:30:00	R/ foot	UI
Male	at ground road	Walking	18:30:00	L/ Foot	UI
Male	Home garden	Walking	03:30:00	L/ S Foot	HNV
Male	Gravel road	Walking	23:05:00	L/ S Foot	UI
Male	Home garden	putting water to coconut tree	15:45:00	L/ Foot	RV
Female	Home garden	Walking	19:15:00	L/ Foot,R/foot	UI
Female	Home garden	Walking	17:00:00	R/calf	Non-V
Male	Paddy field	Walking	17:30:00	L/ Foot	UI
Male	Home garden	cleaning	20:00:00	R/ hand	HNV
Male	Inside the house	working	22:30:00	R/ foot	HNV
Male	Inside the house	Sleeping	05:30:00	L/ hand	UI
Female	Inside the house	cleaning	23:18:00	R/ foot	UI
Male	Inside the house	sitting	19:30:00	L/ S Foot	UI
Male	Inside the house	Sleeping	04:40:00	R/ foot	UI
Female	Inside the house	working	06:30:00	R/ foot	HNV
Female	Home garden	Walking	18:00:00	R/ foot	RV
Male	Road	Walking	19:30:00	R/ foot	RV
Male	Paddy field	Walking	06:30:00	R/ foot	RV
Female	Home garden	Walking	08:10:00	R/ foot	UI
Male	Chena	Walking	15:10:00	L/ S Foot	UI
Male	Home garden	Walking	22:00:00	R/ foot	RV
Male	Inside the house	Walking	00:15:00	R/ foot	HNV
Male	Inside the house	Sleeping	16:30:00	L/ Foot	UI
Male	Inside the house	working	17:30:00	L/ hand	Non-V
Female	Inside the house	Walking	23:00:00	L/ S Foot	Non-V
Male	Paddy field	working	10:00:00	R/ foot	HNV
Male	Paddy field	turning water for paddy fieald	19:30:00	R/ foot	UI
Male	Paddy field	working	18:30:00	R/ foot	Non-V
Male	Home garden	working	18:00:00	L/ big toe	HNV
Male	home	during sitting in ground	08:30:00	R/ foot	UI
Male	Home garden	Walking	09:00:00	L/ Foot	UI
Male	Inside the house	Walking	20:30:00	L/ S Foot	Non-V
Male	Home garden	working	08:30:00	L/ S Foot	RV
Male	Home garden	Harvesting	07:45:00	L/ Foot	UI
Female	Home garden	Walking	12:00:00	L/ Foot	CBR
Male	Paddy field	Walking	10:00:00	L/ Foot	UI
Female	Home garden	washing	08:45:00	R/ foot	HNV
Female	Inside the house	working	13:00:00	L/ hand	UI
Male	Paddy field	Harvesting	14:30:00	R/ foot	RV
Male	Inside the house	working	14:30:00	L/ hand	CBR
Female	Inside the house	working	17:00:00	L/ Foot	Non-V
Male	l road	Walking	19:30:00	R/ foot	Non-V
Male	road	Walking	20:00:00	L/ Foot	RV
Male	forest	Walking	18:00:00	R/ foot	RV
Male	near the tank	get on the bike	20:00:00	R/ foot	UI
Male	Home garden	Walking	18:45:00	R/ foot	RV
Male	Home garden	Harvesting	12:30:00	L/ Foot	RV
Male	Home garden	working	07:05:00	L/ Foot	RV
Female	Paddy field	Working	16:30:00	R/ foot	RV
Female	Chena	working	04:30:00	R/ foot	RV
Female	Home garden	sitting	11:30:00	L/ Foot	UI
Female	Inside the house	Walking	20:00:00	L/ Foot	Non-V
Male	Paddy field	Walking	20:15:00	R/ foot	RV
Male	working place	working	11:25:00	L/ hand	UI
Female	school garden	walking	12:30:00	R/ Leg	UI
Female	Home garden	when walking	20:45:00	L/ Foot	HNV
Male	Paddy field	Walking	12:30:00	R/ Leg	UI
Male	Paddy field	when care for cows	15:00:00	L/ Foot	RV
Female	Home garden	Taking a firewood	19:00:00	R/ hand below to thumb	UI
Male	Inside the house	Sleeping	20:30:00	R/ foot	UI
Male	Inside the house	Sleeping	04:30:00	R/S Ring finger	IK
Male	Paddy field	Harvesting	11:00:00	L/ S Foot	RV
Male	Home garden	Cutting a tree	11:30:00	L/Arm	UI
Male	Inside the house	Sleeping	14:00:00	R/ foot , 2nd toe	UI
Male	working place	opened a tap	19:00:00	R/ hand	UI
Male	Paddy field	working	09:00:00	R/ foot	UI
Male	Inside the house	Walking	21:30:00	R/ foot	RV
Female	inside home	when walking	08:30:00	L/ Foot	Non-V
Female	inside home	when going to take coconut peices	08:30:00	R/ hand	Non-V
Male	in river	during walking	19:30:00	R/ foot	UI
Male	Inside the house	Walking	00:15:00	R/ foot	HNV
Male	Paddy field	working	21:45:00	L/ Foot	UI
Female	Paddy field	Walking	15:00:00	below L/S knee	UI
Male	road	Walking	21:40:00	R/ foot	RV
Male	Home garden	Walking	07:00:00	L/ Foot	UI
Female	home garden	adding water to plant	17:30:00	R/ foot	UI
Female	Home garden	walking	18:30:00	r/foot	Non-V
Male	road	walking	21:00:00	L/ Foot	UI
Female	Home	walking	07:30:00	R/ Leg	UI
Female	in home	Walking	21:45:00	R/ foot	Non-V
Male	Home garden	Walking	19:25:00	R/ Leg	RV
Female	Home garden	cleaning	15:00:00	L/ Foot	UI
Male	Home garden	Walking	18:30:00	R/ foot	UI
	Home garden	Walking	18:30:00	R/ foot 3rd toe	UI
Male	Paddy field	when turning water	09:30:00	L/ Foot	UI
Male	in home	sitting the washing area	20:30:00	R/ foot	UI
Male	forest	working	11:30:00	R/ hand	UI
Male	garden	walking	19:00:00	R/ foot	RV
Male	road	Walking	21:30:00	R/ foot	RV
Male	Home garden	working	21:30:00	R/ foot	UI
Male	Paddy field	Sleeping	23:00:00	r/ ear	UI
Male	road	Walking	19:00:00	R/ foot	UI
Male	Inside the house	Walking	21:00:00	R/ foot	UI
Female	road	Walking	20:00:00	L/ Foot	UI
Female	Inside the house	Walking	21:30:00	L/ Foot	UI
Female	Inside the house	Walking	19:30:00	R/ foot	UI
Male	Home garden	Walking	21:30:00	R/ foot	RV
Female	Home garden	Walking	19:00:00	R/ foot	UI
Female	Inside the kitchen	working	10:00:00	R/ foot	CBR
Female	Inside the house	Sleeping	02:00:00	L/Hand	UI
Female	Inside the house	Walking	15:30:00	R/ foot	Non-V
Female	Inside the house	Sleeping	19:00:00	L/neck side	UI
Female	Paddy field	Walking	09:30:00	L/ Foot	UI
Female	Inside the house	Sleeping	23:00:00	L/ hand	UI
Female	Home garden	Walking	18:00:00	R/ foot	UI
Male	Paddy field	Walking	19:00:00	R/ foot	UI
Male	Inside the house	Walking	20:30:00	r big toe	UI
Male	Chena	Walking	19:30:00	R/ foot	UI
Male	Gravel road	Walking	19:30:00	R/ foot	UI
Male	Inside the house	Walking	21:20:00	R/ big toe	UI
Female	Forest	Walking	15:30:00	R/ foot	RV
Male	Road	Walking	18:30:00	L/ Foot	UI
Female	Inside the house	Walking	22:30:00	L/ Foot	UI
Female	Inside the house	Sleeping	22:45:00	R/ hand	HNV
Male	Road	Cleaning	14:30:00	L/ foot fifth toe	HNV
Male	Paddy field	Working	14:00:00	R/ foot	HNV
Male	Road	Walking	18:30:00	R/ foot	UI
Female	on floor/ in home	sleeping	00:15:00	back side	UI
Male	on bed	Sleeping	03:00:00	L/ Foot	UI
Male	Home garden	working	14:00:00	R/ hand thumb finger	CBR
Female	inside home	working	11:45:00	L/ hand 2nd toe	CBR
Male	Inside the house	WHEN STANDING	18:00:00	R/ foot	UI
Male	Near to Forest	cutting trees	19:00:00	L/ S Foot	UI
Female	Inside the house	cooking	06:30:00	L/ Foot	CBR
Male	Inside the house	cleaning	12:05:00	R/Leg	Non-V
Male	Bakery	Working	05:30:00	R/ foot	UI
Male	Chena	Walking	21:45:00	L/ Foot	RV
Female	Home garden	cleaning	07:45:00	L/ foot fourth finger	HNV
Male	Inside the house	Sleeping	14:30:00	L/ Foot	UI
Male	Home garden	Walking	01:00:00	R/ fifth toe	Non-V
Female	Home garden	Walking	07:00:00	R/ foot	RV
Male	kitchen	putting hand to box	15:30:00	L/ hand	CBR
Female	kitchen	Walking	14:30:00	R/second toe	Non-V
Female	Home garden	Walking	19:00:00	R/ foot	Non-V
Male	Inside the house	Sleeping	23:00:00	L/ hand	UI
Male	in the class (near the sink)	washing hand	19:30:00	R/ hand	Non-V
Female	Inside the house	when changing cloth	17:40:00	L / foot 3rd Toe	RV
Male	Paddy field	turning water to paddy field	17:30:00	R/ foot	RV
Male	Home garden	sitting chair	18:15:00	L/ Foot	UI
Male	Home garden	Walking	18:30:00	R/ foot ( 2nd toe )	UI
Female	Inside the house	Walking	21:30:00	L/ Foot	UI
Male	Home garden	Walking	22:30:00	L/ Foot	RV
Male	Gravel road	Cycling	12:30:00	R/ foot	CBR
Female	Inside the house	Sleeping	03:30:00	r big toe	UI
Male	Paddy field	Ground preparation in the farmland	21:30:00	R/ foot	UI
Female	Inside the house	Sleeping	22:30:00	L/ S Foot	UI
Female	Inside the house	working	13:30:00	L/ Foot	UI
Male	Inside the house	washing	14:30:00	L/Hand	CBR
Male	Home garden	working	17:15:00	R/ foot	HNV
Female	Home garden	Pouring water	19:00:00	L/ Foot	UI
Female	Home garden	Walking	02:00:00	L/ Foot	HNV
Male	work pkace ground	working	10:15:00	R/3rd toe	HNV
Male	Chena	when cleaning	12:00:00	R/ foot	HNV
Female	Inside the house	washing	22:00:00	L/ big toe	UI
Male	Home garden	cleaning	11:30:00	l/foot big toe	HNV
Male	barth room	take basing	08:30:00	R/ foot	HNV
Male	Cultivating land	Walking	20:00:00	R/ foot	UI
Female	Inside the house	Sleeping	02:30:00	( Below) R/ upper limb	IK
Male	Paddy field	when walking	02:30:00	r/ foot	UI
Female	Home	when sleeping	03:30:00	r/s chest	IK
Male	garden	working	09:30:00	R/ foot	HNV
Female	Inside the house	Walking	05:30:00	R/ foot	UI
Female	Home garden	Walking to take a bath	18:30:00	R/ foot	UI
Male	at gate of the house	Walking	20:30:00	L/ Foot	UI
Male	at resturant	Walking	09:10:00	R/ foot	UI
Male	Gravel road	Walking	19:30:00	L/ Foot	UI
Male	Home garden	Walking	19:00:00	L/ S Foot	UI
Male	Home garden	Cleaning	13:00:00	L/ Foot	HNV
Female	Home garden	Walking	17:50:00	L/ S Foot	Non-V
Female	Home garden	Walking	08:30:00	L/ hand	UI
Male	Paddy field	WATERING	21:45:00	R/ foot	UI
Female	coconut garden	Walking	06:30:00	L/ Foot	UI
Female	Home garden	Ground preparation in the farmland	09:45:00	R/ hand	HNV
Male	Home garden	Walking	01:30:00	L/ S Foot	UI
Female	Inside the house	Walking	14:00:00	L/ Foot	Non-V
Male	Chena	working	13:00:00	L/ hand	RV
Female	Inside the house	Walking	18:00:00	L/ Foot	UI
Female	Home garden	supply water to plant	23:50:00	L/ Foot	RV
Male	Forest	Walking	10:00:00	L/ Foot	UI
Female	Gravel road	Walking	21:15:00	R/ foot	UI
Male	temple	when removing tiles	10:00:00	L/Arm	UI
Male	Home garden	cleaning	15:00:00	L/ Foot	HNV
Female	Home garden	Walking	19:10:00	L/ Foot	HNV
Male	Home garden	washing	21:00:00	R/ hand	UI
Female	Home garden	Walking	19:30:00	R/ foot	UI
Male	Home garden	Walking	19:00:00	R/ foot	UI
Male	Home garden	Irrigating the farmland	14:00:00	R/ foot	UI
Male	Home garden	Walking	21:45:00	L/ Foot	UI
Female	Inside the house	Walking	19:30:00	L/ Foot	HNV
Male	Home garden	cleaning garden	10:45:00	R/ foot	HNV
Male	Home garden	watering to plant	13:00:00	L/ ankle	UI
Male	Chena	Sleeping	22:30:00	L/thigh	UI
Female	Home garden	Walking	03:20:00	L/ S Foot	HNV
Male	Inside the house	Sleeping	05:00:00	L/S foot 2nd toe	UI
Female	Inside the house	Walking	17:30:00	L/ foot big toe	Non-V
Male	Paddy field	Walking	18:30:00	R/ foot	UI
Female	garden	while cleaning	16:20:00	L/ Foot	UI
	Home garden	while cleaning	16:30:00	r/hand 5th finger	UI
Male	in side home	near the gate during walking	21:30:00	L/ Foot	UI
Male	Chena	Sleeping	03:30:00	R /S UPPER ARM	IK
Male	home garden	cleaning	06:30:00	r/foot 1st toe	HNV
Male	Paddy field	playing	16:15:00	R/ foot	UI
Male	Paddy field	Walking	21:00:00	R/ foot	UI
Female	Home garden	Walking	23:30:00	L/ Foot	CBR
Male	Home garden	Walking	23:59:00	L/ Foot	UI
Male	Home garden	Walking	20:00:00	L/ hand	CBR
Male	Paddy field	WORKING	06:00:00	R/ foot	HNV
Male	at mola	Walking	22:15:00	L/heel	UI
Female	AT KICHCHEN	Walking	04:00:00	L/ S Foot	HNV
Male	Home garden	cleaning garden	17:45:00	L/ Foot	HNV
Female	Home garden	washing legs	18:30:00	L/ S Foot	HNV
Male	Home garden	Walking	21:30:00	R/ foot	Non-V
Male	Home garden	cleaning garden	14:45:00	R/ foot	HNV
Male	Paddy field	Walking	17:00:00	L/ Foot	RV
Male	main road	Walking	19:00:00	L/ Foot	HNV
Male	working place	during working	09:00:00	R/ foot 3rd toe	UI
Male	Home garden	Walking	19:00:00	R/ foot	UI
Male	home garden	Walking	17:30:00	L/ Foot	RV
Female	home garden	Walking	20:30:00	R/ foot	HNV
Female	Home garden	Walking	20:30:00	R/ foot	UI
Male	Home garden	working	11:00:00	R/ hand	Non-V
Male	play gound	running	15:00:00	R/ foot	Non-V
Female	Home garden	cleaning	13:30:00	R/ foot	UI
Male	in the water (lake)	bathing	22:30:00	L/ Foot	UI
Male	Paddy field	Harvesting	09:00:00	L/hand index finger	HNV
Male	lake	bathing	06:45:00	boths legs	UI
Female	Inside the house	Sitting near to the door	19:00:00	L/ Foot ( Ankle )	UI
Female	Home garden	Walking	07:00:00	R/ foot	HNV
Male	Home garden	Walking	19:45:00	R/ foot	HNV
Male	Paddy field	working	22:00:00	R/ foot	UI
Male	Home garden	Sleeping	12:00:00	L/ Foot	CBR
Male	Home garden	working	17:45:00	L/ Foot	UI
Female	near the well	sitting	08:30:00	L/ Foot	UI
Female	Home garden	Cleaning	08:30:00	R/ foot , big toe	HNV
Male	Home garden	Walking	23:30:00	L/ foot , below the 2nd toe	RV
Female	Home garden	Walking		L/ Foot	HNV
Female	Home garden	Walking	19:00:00	L/ foot	Non-V
Female	in front of the door	Walking	05:15:00	R/ foot	RV
Male	Paddy field	Walking	11:50:00	R/ foot	RV
Male	temple	washing hands	20:30:00	R/ hand	HNV
Male	road	Walking	18:45:00	R/ foot	RV
Male	Home garden	working	18:30:00	R/ hand	HNV
Male	Home garden	catching the sake	19:30:00	L/ hand	UI
Male	Home garden	cleaning	07:45:00	R/ foot	Non-V
Male	Paddy field	working	18:30:00	L/ Foot	UI
Female	Home garden	Walking	20:40:00	L/ Foot	UI
Male	road	Walking	23:00:00	R/ foot	UI
Male	Home garden	when planting a guava	08:00:00	R/ foot	RV
Male	Home garden	when comming outside	23:00:00	L/ Foot	RV
Male	Paddy field	Harvesting	22:00:00	L/ Foot	HNV
Male	Home garden	Walking	06:30:00	L/ S Foot	RV
Male	Home garden	putting drugs to vegitables	13:00:00	L/ Foot	RV
Male	Inside the house	putting hand to a box	16:00:00	R/ hand	HNV
Male	Home garden	cleaning	17:00:00	R/ foot	HNV
Male	in the tank	sitting on floor	18:00:00	L/ Foot	UI
Male	Forest	Walking	04:30:00	L/ Foot	UI
Female	Paddy field	collecting paddy	16:30:00	R/ hand	HNV
Female	Inside the house	Walking	21:30:00	R/ foot	RV
Male	working place	washing	22:00:00	L/ Foot 4th toe	RV
Female	inside home	when sitting door	03:00:00	R/ foot 4th toe	Non-V
Male	in home	when walking near the door	05:15:00	L/ Foot	HNV
Female	Home garden	cleaning	07:30:00	R/ hand	UI
Male	work place	working	10:30:00	R/ hand	HNV
Male	Chena	Harvesting	13:00:00	R/ foot	RV
Male	Home garden	Walking	21:15:00	R/ foot	UI
Female		working	12:30:00	R/ foot	RV
Male	Forest	Walking	21:00:00	R/ foot	RV
Male	Home garden	bath	16:00:00	L/ Foot	UI
Male	road	Walking	12:00:00	R/ foot	UI
Male	Home garden	Walking	19:00:00	R/ foot	RV
Female	Inside the house	Walking	20:00:00	R/ foot	UI
Male	Home garden	Walking	20:30:00	L/ Foot	UI
Male	Home garden	Walking	19:15:00	R/ foot	RV
Male	Inside the house	Walking	21:30:00	R/ foot	RV
Female	Home garden	PUTTING HAND TO "HUBHAHA"	07:00:00	L/ hand	UI
Female	Inside the house	Walking	07:00:00	R index finger	UI
Male	garden	Walking	16:30:00	L/ Foot	RV
Male	Home	touching water tap	18:00:00	R/S Ring finger	UI
Female	Inside the house	Sleeping on the floor	23:00:00	R/ foot	IK
Female	Inside the house	Sleeping on floor	00:30:00	L/ hand	RV
Female	Inside the house	Sleeping	02:00:00	R/ foot	RV
Male	relation's Home garden	Walking	17:30:00	R/ hand	RV
Female	Inside the house	Walking	19:30:00	L/ Foot	UI
Female	in tank	cleaning	14:30:00	R/ hand 3rd finger	HNV
Female	Home garden	Walking	15:30:00	R/ foot 2 TOE	HNV
Male	Home	Sleeping	02:00:00	L/hand 2nd finger	UI
Female	Home garden	cutting wood	10:30:00	R/ hand middle finger	HNV
Female	Home garden	Walking	05:45:00	R/ foot middle toe	HNV
Female	Cementery	Cleaning	09:00:00	L/ S Foot	HNV
Male	Work place	Walking	19:00:00	R/ foot	RV
Male	Home garden	Walking	02:00:00	L/ Leg	Non-V
Female	Inside the house	Walking	05:00:00	L/ Foot	IK
Male	Paddy field	working	16:30:00	R/ foot	HNV
Female	Home garden	Walking	19:30:00	R/ foot	UI
Female	Home garden	Walking	04:30:00	L/ S Foot	UI
Female	Inside the house	Walking	02:00:00	R/ foot	UI
Female	Home garden	Walking	19:00:00	R/ foot	UI
Male	temple	Walking	05:00:00	L/ S Foot	UI
Male	in side camp	Walking	02:00:00	R/ foot	UI
Male	Home garden	cleaning	14:00:00	L/ Foot	RV
Female	road	Walking	19:00:00	R/Fourth toe	UI
Male	Home garden	cleaning	17:30:00	L/ Foot	RV
Male	Home garden	Sleeping	20:30:00	L/ hand	IK
Male	Home garden	Walking	18:45:00	L/ Foot	HNV
Female	Home garden	Gardening	14:00:00	R/ hand	HNV
Male	AT LAKE	Walking	19:00:00	R/ foot	UI
Male	Home garden	Walking	20:00:00	L/ hand	HNV
Male	garden behing schools	cleaning	09:00:00	L/ hand	RV
Male	Home garden	cleaning	17:00:00	R/ foot	HNV
Female	Gravel road	Walking	20:30:00	R/ foot	UI
Male	road	Walking	19:00:00	L/ S Foot	RV
Female	Home garden	Walking	20:45:00	R/ foot	UI
Female	Home garden	sitting	16:20:00	L/ Foot	UI
Male	Home garden	Walking	18:40:00	L/ Foot	Non-V
Male	Home garden	Walking	20:20:00	L/ Foot	RV
Female	Inside the house	Walking	23:05:00	R/ foot	RV
Male	Home garden	watering	00:30:00	R/ foot	UI
Female	wash room	washing clothes	23:00:00	L/ Foot	UI
Male	Home garden	husking coconut	06:00:00	L/ hand middle finger	HNV
Male	Home garden	Walking	19:30:00	R/ foot	HNV
Male	Chena	working	09:00:00	L/ Leg	UI
Male	Chena	Walking	12:00:00	L/ Foot	HNV
Female	Home garden	Sweaping	06:30:00	R / hand (index finger)	HNV
Male	shop	Walking	09:00:00	R/ foot 2nd toe	UI
Female	road	Walking	21:30:00	L/ Foot	UI
Male	Paddy field	Harvesting	03:00:00	L/ Foot	UI
Male	Gravel road	Walking	18:40:00	R/ foot	UI
Male	Inside the house	Walking	20:00:00	R/ foot	HNV
Male	Home garden	cleaning	16:30:00	R/ hand	HNV
Female	Inside the house	Cleaning	09:00:00	R/ hand (index finger)	UI
Female	Home garden	cleaning	08:30:00	L/ S Foot	RV
Male	work place	cleaning	16:30:00	L/ Foot	UI
Male	in tank	catching fish	18:45:00	R/ foot	UI
Male	Home garden	Walking	19:30:00	L/ Leg	UI
Male	road	Walking	21:15:00	L/ Leg	UI
Male	Chena	pick pea nut plant	10:55:00	L/Hand	RV
Female	Chena	working	13:00:00	L/ hand	UI
Male	tank	bathing	18:00:00	L/ Foot	UI
Male	Home garden	Walking	20:15:00	R/ foot	UI
[truncated: 2,709 more rows]
